# Supplementary material for: Systematic pan-cancer analysis identifies DNASE2 as a potential prognostic marker and immunotherapeutic target for glioblastoma multiforme
Source: Genes Dis. 2024 Sep 10;12(4):101431. doi: 10.1016/j.gendis.2024.101431 (PMC11984583; doi:10.1016/j.gendis.2024.101431)
Supplement: Multimedia component 3 [file mmc3.xls]

ID	ImmuneScore	ESTIMATEScore	TumorPurity	CancerType
TCGA-OR-A5JP-01	-752.7062765	-1449.121967	0.924042539	ACC
TCGA-OR-A5JG-01	-227.7508429	-1013.797517	0.897744707	ACC
TCGA-OR-A5LG-01	263.0191365	-220.7785457	0.84050621	ACC
TCGA-OR-A5JR-01	182.8051584	-671.1426414	0.874461727	ACC
TCGA-OR-A5KU-01	-832.8812134	-1785.86883	0.941802964	ACC
TCGA-OR-A5LS-01	-864.1287718	-2176.073682	0.959502694	ACC
TCGA-OR-A5L9-01	1021.79008	849.6849326	0.745367034	ACC
TCGA-OR-A5JQ-01	670.9313914	661.1802624	0.763525879	ACC
TCGA-OR-A5K4-01	-846.8633286	-2491.691456	0.971519344	ACC
TCGA-OR-A5JL-01	-56.22176282	-1167.667888	0.907464547	ACC
TCGA-OR-A5LC-01	-462.142889	-1001.522057	0.896949486	ACC
TCGA-OR-A5K2-01	-139.9037383	-941.369237	0.893010654	ACC
TCGA-P6-A5OG-01	1869.983118	2751.080355	0.532864787	ACC
TCGA-OR-A5JW-01	-311.4808025	-1262.292412	0.91321232	ACC
TCGA-OR-A5KO-01	-1067.452312	-2507.922636	0.972081155	ACC
TCGA-OR-A5J8-01	1928.116377	3425.247071	0.446654472	ACC
TCGA-PA-A5YG-01	1029.935126	1094.651966	0.720918603	ACC
TCGA-OR-A5KV-01	-1143.492913	-2461.537727	0.970460993	ACC
TCGA-OR-A5L4-01	-149.6016792	-627.7805134	0.87135638	ACC
TCGA-OR-A5KX-01	-429.096202	-1716.948779	0.938353954	ACC
TCGA-OR-A5L8-01	-1058.539645	-1935.763915	0.948971001	ACC
TCGA-OR-A5JO-01	1974.770539	2685.357312	0.54100348	ACC
TCGA-OR-A5JA-01	-280.7677537	-1583.732298	0.931415419	ACC
TCGA-OR-A5LO-01	-1235.82057	-2661.244386	0.977115417	ACC
TCGA-OR-A5JM-01	-1141.927434	-2514.801997	0.972317606	ACC
TCGA-OR-A5JV-01	1406.074033	1344.698278	0.69500224	ACC
TCGA-OR-A5JB-01	1778.618255	1263.742286	0.703497222	ACC
TCGA-OR-A5LA-01	1003.659334	988.6672321	0.731612464	ACC
TCGA-OR-A5JE-01	62.44644988	-654.1032807	0.873245684	ACC
TCGA-OR-A5JZ-01	69.54633211	-751.1686289	0.880099614	ACC
TCGA-OR-A5KT-01	1092.869683	1465.747649	0.682117411	ACC
TCGA-OR-A5KZ-01	-234.3864855	-766.5173609	0.881167086	ACC
TCGA-OR-A5LJ-01	-241.3304362	-1523.565889	0.928164758	ACC
TCGA-OR-A5LB-01	-977.5656846	-2207.218413	0.960780504	ACC
TCGA-OR-A5LT-01	-633.5762089	-1790.864776	0.942049236	ACC
TCGA-OR-A5LD-01	-935.3252471	-2096.072214	0.956128533	ACC
TCGA-OR-A5J2-01	-387.7110806	-891.9824243	0.889724724	ACC
TCGA-PK-A5HB-01	-434.2289452	-1325.904336	0.916977334	ACC
TCGA-OR-A5JS-01	-691.1654165	-2022.486356	0.952908531	ACC
TCGA-OR-A5K6-01	-33.1716075	-841.2821233	0.886302764	ACC
TCGA-OR-A5JY-01	73.63196764	-897.1354155	0.890069764	ACC
TCGA-OR-A5JT-01	-318.9508624	-1334.815754	0.917498398	ACC
TCGA-PK-A5H8-01	-57.51907991	-934.6252143	0.892564706	ACC
TCGA-OR-A5JX-01	-199.2346962	-988.7984956	0.896122163	ACC
TCGA-OR-A5LK-01	1621.660146	1458.749649	0.682868202	ACC
TCGA-P6-A5OF-01	-364.1056336	-1019.666147	0.898123855	ACC
TCGA-OR-A5JI-01	463.8291971	521.2771509	0.776625731	ACC
TCGA-OR-A5K5-01	-528.9542604	-1732.834443	0.93915746	ACC
TCGA-OR-A5JC-01	-93.34511695	-813.2826113	0.884391915	ACC
TCGA-OR-A5KW-01	-782.4746142	-1733.363039	0.939184109	ACC
TCGA-OR-A5JJ-01	-606.4781224	-1716.794472	0.938346124	ACC
TCGA-OR-A5JD-01	582.2430874	3.186091661	0.822243292	ACC
TCGA-OR-A5LM-01	-326.6892376	-1434.076234	0.923195984	ACC
TCGA-PK-A5HA-01	887.81473	989.6040464	0.731518711	ACC
TCGA-OR-A5JF-01	-693.9995305	-1565.110076	0.930417052	ACC
TCGA-OR-A5LH-01	114.4522803	-949.1049904	0.893521102	ACC
TCGA-OR-A5K1-01	96.46121158	-516.5815366	0.863231906	ACC
TCGA-OR-A5LN-01	1099.180101	609.1457681	0.768436045	ACC
TCGA-OR-A5LE-01	-1144.39724	-2802.784418	0.981323568	ACC
TCGA-OR-A5L3-01	-243.2606162	-1296.5103	0.915247499	ACC
TCGA-OU-A5PI-01	-728.9589082	-1270.660378	0.913712152	ACC
TCGA-OR-A5K8-01	-340.1172047	-1367.852437	0.919416401	ACC
TCGA-OR-A5K0-01	-569.2558445	-2020.600059	0.952824526	ACC
TCGA-OR-A5KY-01	-177.3123874	-580.2603713	0.867912722	ACC
TCGA-OR-A5J9-01	-653.0826195	-1603.976786	0.932492862	ACC
TCGA-OR-A5J1-01	-169.7245416	-1163.854246	0.907229218	ACC
TCGA-OR-A5J5-01	-593.0480745	-2135.962663	0.957827473	ACC
TCGA-OR-A5L6-01	212.8167843	-545.3848629	0.865358508	ACC
TCGA-OR-A5LP-01	459.4001534	626.4156001	0.766811357	ACC
TCGA-OR-A5K9-01	-756.6892118	-1718.659641	0.938440736	ACC
TCGA-OR-A5J7-01	-646.3147467	-1744.653512	0.939751963	ACC
TCGA-PK-A5H9-01	158.8954616	-108.5227205	0.831464777	ACC
TCGA-OR-A5LR-01	-49.98887601	-605.2156226	0.869726438	ACC
TCGA-OR-A5JK-01	1387.011432	1184.07994	0.711759489	ACC
TCGA-OR-A5J6-01	548.5781187	-66.67297303	0.828036166	ACC
TCGA-OR-A5LL-01	-452.2120743	-1415.339589	0.922135464	ACC
TCGA-OR-A5K3-01	251.3501729	-654.2446717	0.873255797	ACC
TCGA-OR-A5J3-01	-669.1540922	-1865.375619	0.945662013	ACC
TCGA-OR-A5L5-01	704.0787181	840.8320729	0.74623272	ACC
TCGA-FD-A3SS-01	-430.7223178	-1404.021627	0.921491472	BLCA
TCGA-FD-A43S-01	2270.788876	3085.752022	0.490668266	BLCA
TCGA-UY-A78K-01	1796.439765	1265.618632	0.703301451	BLCA
TCGA-DK-A2HX-01	263.6529865	1236.58465	0.70632477	BLCA
TCGA-DK-A1A3-01	660.3935114	886.8725628	0.741716873	BLCA
TCGA-GC-A6I3-01	1649.197573	1436.517143	0.685248665	BLCA
TCGA-XF-AAMJ-01	587.2601557	1787.727102	0.646807958	BLCA
TCGA-GC-A6I1-01	2353.219901	2176.221391	0.602288704	BLCA
TCGA-ZF-A9RL-01	-941.0893388	-3144.970244	0.989744107	BLCA
TCGA-DK-A3IL-01	-284.449183	-1067.901919	0.901214892	BLCA
TCGA-E7-A6MF-01	-321.5635969	-2165.128256	0.95904886	BLCA
TCGA-BT-A20R-01	574.0733613	1426.743878	0.686292793	BLCA
TCGA-H4-A2HQ-01	-379.8530324	-2125.256381	0.957374713	BLCA
TCGA-GV-A3QH-01	-749.9536128	-2983.286537	0.986075351	BLCA
TCGA-4Z-AA82-01	296.9801711	111.4707862	0.813093422	BLCA
TCGA-E7-A4XJ-01	-513.0025463	-1887.835639	0.946728854	BLCA
TCGA-XF-A8HE-01	1316.879588	1050.836377	0.725360901	BLCA
TCGA-XF-A9T0-01	613.9197154	406.9517783	0.787087679	BLCA
TCGA-FD-A5BT-01	2379.709814	3862.519036	0.388346089	BLCA
TCGA-FD-A3SN-01	275.6890328	-24.53551236	0.824552413	BLCA
TCGA-G2-AA3C-01	2012.527839	1988.636647	0.624038422	BLCA
TCGA-HQ-A2OE-01	-421.5171412	-2185.748387	0.959901777	BLCA
TCGA-BL-A3JM-01	-203.3203286	-783.7436187	0.88235981	BLCA
TCGA-XF-AAN3-01	709.8851571	988.177623	0.731661457	BLCA
TCGA-FD-A3SR-01	980.8967711	1336.366336	0.69588109	BLCA
TCGA-4Z-AA89-01	-102.4769857	-2279.706209	0.96367674	BLCA
TCGA-G2-A2EO-01	1399.006099	1873.355908	0.637171092	BLCA
TCGA-ZF-AA5H-01	1263.825814	1068.382474	0.72358556	BLCA
TCGA-BT-A20V-01	449.0149533	-1216.171028	0.910432712	BLCA
TCGA-GC-A3WC-01	1746.780512	1570.510799	0.670792141	BLCA
TCGA-GV-A3JV-01	607.4016821	421.5256069	0.78576629	BLCA
TCGA-YF-AA3M-01	-138.3358146	-1651.525107	0.934991058	BLCA
TCGA-FD-A3B5-01	-294.1163612	-1074.769489	0.901651308	BLCA
TCGA-CF-A47V-01	365.5864931	-473.223003	0.860001582	BLCA
TCGA-GU-A42P-01	-1012.428276	-2940.711683	0.985016816	BLCA
TCGA-BT-A20T-01	760.1522683	707.6619688	0.759102019	BLCA
TCGA-XF-AAN0-01	916.8260868	473.6799318	0.78100811	BLCA
TCGA-E7-A7DV-01	2093.695086	2684.128816	0.541155131	BLCA
TCGA-GV-A40E-01	371.3396224	-223.2286609	0.840701014	BLCA
TCGA-FJ-A3Z9-01	-782.3225398	-2729.541072	0.97919873	BLCA
TCGA-XF-A9ST-01	-967.8477368	-2439.711	0.969683044	BLCA
TCGA-FJ-A3ZF-01	-1047.67152	-2898.925773	0.983940488	BLCA
TCGA-YC-A89H-01	326.1748089	-331.1517468	0.849173523	BLCA
TCGA-CF-A9FM-01	195.5269458	-1335.67607	0.917548619	BLCA
TCGA-DK-A1AD-01	300.4453691	-39.58211107	0.825800032	BLCA
TCGA-G2-A2EK-01	316.7396082	-588.6778408	0.868525796	BLCA
TCGA-E5-A2PC-01	415.9963955	-1122.823713	0.904679366	BLCA
TCGA-C4-A0F1-01	278.9977296	-99.91969249	0.830762518	BLCA
TCGA-FD-A43N-01	320.4319538	269.7783722	0.799347671	BLCA
TCGA-BL-A13J-01	-74.16773624	-136.0366523	0.833701815	BLCA
TCGA-FD-A3SO-01	995.9307463	1382.459537	0.691006186	BLCA
TCGA-XF-A8HD-01	1402.862332	1136.613631	0.716636309	BLCA
TCGA-BT-A20X-01	421.0641795	188.2606274	0.806480185	BLCA
TCGA-ZF-AA52-01	1052.661799	1898.411798	0.634332138	BLCA
TCGA-DK-AA76-01	-1130.381126	-2954.366142	0.985360498	BLCA
TCGA-GV-A3JW-01	-1028.328813	-2591.756778	0.974894992	BLCA
TCGA-FD-A3N6-01	280.3953684	-782.8275779	0.882296526	BLCA
TCGA-CU-A5W6-01	143.2415097	-811.6067731	0.884277072	BLCA
TCGA-DK-A2I4-01	2754.756404	3952.939238	0.376081327	BLCA
TCGA-DK-AA6M-01	1614.313687	1594.115451	0.6682184	BLCA
TCGA-4Z-AA7Y-01	-526.9209325	-2258.122096	0.962825743	BLCA
TCGA-DK-A3WY-01	3048.054928	3921.598891	0.380340001	BLCA
TCGA-E7-A3X6-01	1071.515928	421.452565	0.785772921	BLCA
TCGA-K4-A3WV-01	-872.0884757	-2239.900688	0.962099804	BLCA
TCGA-DK-A3IQ-01	361.3505816	2103.279698	0.61080118	BLCA
TCGA-ZF-AA56-01	1002.615263	824.5171835	0.747824786	BLCA
TCGA-CU-A3QU-01	-390.3282115	-2434.892776	0.969509971	BLCA
TCGA-FD-A6TI-01	-61.74369371	-766.6397467	0.88117558	BLCA
TCGA-XF-A9T3-01	998.0730558	1510.387665	0.677311234	BLCA
TCGA-FD-A3B3-01	1968.366734	2695.18782	0.539789321	BLCA
TCGA-YF-AA3L-01	-144.0349284	-1443.790605	0.923743083	BLCA
TCGA-SY-A9G0-01	673.2872094	1786.803116	0.646911391	BLCA
TCGA-ZF-A9R2-01	-801.9198127	-3241.374291	0.991666436	BLCA
TCGA-GU-AATQ-01	117.5227412	-964.0693139	0.894505261	BLCA
TCGA-FD-A5C1-01	1789.950999	2486.142793	0.565362118	BLCA
TCGA-DK-A2I1-01	1227.008032	2030.698952	0.619202031	BLCA
TCGA-CF-A5U8-01	-500.3623751	-2263.465532	0.963037319	BLCA
TCGA-UY-A9PB-01	1921.857322	2680.931307	0.541549765	BLCA
TCGA-DK-A3X1-01	88.87372153	-443.7856363	0.857788558	BLCA
TCGA-DK-A1AC-01	946.6545591	949.3321074	0.735536462	BLCA
TCGA-FD-A62N-01	3006.870044	4367.785114	0.318995036	BLCA
TCGA-DK-AA75-01	-753.7686083	-2653.731717	0.976880253	BLCA
TCGA-XF-A9SL-01	2032.665452	3138.159648	0.483950692	BLCA
TCGA-XF-A9T4-01	598.8953726	-129.3905149	0.833162691	BLCA
TCGA-XF-AAN2-01	927.6046167	12.40382224	0.821472467	BLCA
TCGA-BT-A2LD-01	195.7063449	-417.4304041	0.855793652	BLCA
TCGA-ZF-A9R1-01	-183.1854082	-1401.845391	0.921367352	BLCA
TCGA-ZF-A9R9-01	513.6543891	1264.065355	0.703463518	BLCA
TCGA-DK-A6AV-01	309.8116887	-687.8256241	0.875647036	BLCA
TCGA-XF-AAMY-01	177.541773	356.8683235	0.791601181	BLCA
TCGA-GU-A763-01	-78.17799711	-2034.49978	0.953441823	BLCA
TCGA-FD-A3B7-01	2121.943223	3418.510343	0.447539005	BLCA
TCGA-FD-A3NA-01	663.4708206	332.180766	0.793810287	BLCA
TCGA-CF-A47T-01	-568.4521542	-1875.626449	0.946150199	BLCA
TCGA-BT-A0S7-01	-109.1716152	-584.9327767	0.868253193	BLCA
TCGA-GC-A3BM-01	-56.68400855	-1566.326892	0.930482499	BLCA
TCGA-GD-A3OP-01	317.9712357	331.5512666	0.79386648	BLCA
TCGA-SY-A9G5-01	1690.974895	2471.129666	0.567178494	BLCA
TCGA-KQ-A41S-01	270.9718957	618.7862774	0.767529706	BLCA
TCGA-4Z-AA7M-01	-181.1405158	-1238.520031	0.911784843	BLCA
TCGA-FD-A3SJ-01	-13.05565704	-227.6918968	0.841055597	BLCA
TCGA-E7-A677-01	128.548103	-958.0344283	0.894108883	BLCA
TCGA-UY-A8OD-01	952.0962141	1502.963196	0.678112613	BLCA
TCGA-DK-AA6L-01	802.4363109	-132.2061055	0.833391184	BLCA
TCGA-GD-A2C5-01	21.33141085	-175.0333088	0.836849159	BLCA
TCGA-K4-A4AC-01	939.1678609	404.9975433	0.787264593	BLCA
TCGA-FD-A62O-01	-458.9012238	-1331.219522	0.91728831	BLCA
TCGA-BT-A2LB-01	988.9178739	1215.834084	0.708477676	BLCA
TCGA-FD-A3N5-01	330.0822122	-584.3122901	0.868208003	BLCA
TCGA-G2-A3VY-01	-1022.684911	-3090.642293	0.988573446	BLCA
TCGA-DK-A1AA-01	29.70047728	-1404.288363	0.921506678	BLCA
TCGA-XF-A9SY-01	2079.032974	2644.723394	0.546010166	BLCA
TCGA-DK-AA6Q-01	1056.265464	-466.9979479	0.859534936	BLCA
TCGA-G2-A2EL-01	-1598.986574	-3658.200412	0.997688496	BLCA
TCGA-E7-A6ME-01	200.6460983	-1404.346337	0.921509983	BLCA
TCGA-HQ-A2OF-01	-912.2228372	-2614.407823	0.975629943	BLCA
TCGA-FD-A6TF-01	405.4262645	863.7911002	0.743985048	BLCA
TCGA-FD-A3SP-01	1913.280198	3607.066742	0.4226194	BLCA
TCGA-BT-A20P-01	-426.5851355	-1931.399546	0.948768772	BLCA
TCGA-GV-A40G-01	-672.3742973	-2502.628962	0.971898531	BLCA
TCGA-CF-A47S-01	228.1162781	-1265.343695	0.913394738	BLCA
TCGA-XF-A9T2-01	-120.2718532	-290.7898885	0.846029746	BLCA
TCGA-CF-A9FH-01	-299.9753101	-2234.869254	0.961898139	BLCA
TCGA-ZF-AA4X-01	-392.176694	-2844.234411	0.982475814	BLCA
TCGA-XF-AAMQ-01	1123.374651	427.7244238	0.785203161	BLCA
TCGA-CF-A3MH-01	-150.9667739	-2114.873497	0.95693337	BLCA
TCGA-DK-AA6W-01	-94.49716924	-1281.195045	0.914339444	BLCA
TCGA-KQ-A41O-01	-1483.697387	-4009.719332	0.99986541	BLCA
TCGA-FJ-A3Z7-01	337.5741814	462.4798471	0.782033793	BLCA
TCGA-S5-AA26-01	-636.664836	-2530.433847	0.972851204	BLCA
TCGA-FD-A3B4-01	1340.544159	1482.48361	0.680318951	BLCA
TCGA-GC-A3OO-01	388.5644658	357.1738145	0.79157378	BLCA
TCGA-XF-A9SP-01	817.2975597	1756.999099	0.650241324	BLCA
TCGA-FD-A3SL-01	726.5021925	1855.509112	0.639187967	BLCA
TCGA-FD-A6TB-01	1957.37126	2442.696357	0.570610965	BLCA
TCGA-FD-A6TA-01	1247.046179	1783.093826	0.647326497	BLCA
TCGA-XF-A8HB-01	-430.7458113	-2355.427811	0.966585664	BLCA
TCGA-UY-A8OB-01	541.5638789	-745.1036249	0.879676574	BLCA
TCGA-GU-A767-01	-125.4095801	-488.9852445	0.861179947	BLCA
TCGA-FD-A43U-01	2296.391801	3331.407538	0.458935894	BLCA
TCGA-DK-AA6T-01	2155.59556	2024.858966	0.619874938	BLCA
TCGA-5N-A9KI-01	722.353086	707.6603442	0.759102175	BLCA
TCGA-XF-A8HF-01	455.6136606	274.2015889	0.798957372	BLCA
TCGA-UY-A78L-01	187.5893914	-58.30917433	0.827347197	BLCA
TCGA-FD-A5C0-01	186.3873679	-256.9509837	0.843371151	BLCA
TCGA-UY-A9PE-01	-284.7937517	-811.8501562	0.884293754	BLCA
TCGA-K4-A6FZ-01	890.1133115	-31.3817478	0.825120581	BLCA
TCGA-DK-A3IK-01	-43.08126257	-445.5936422	0.857924942	BLCA
TCGA-LC-A66R-01	1522.918828	1244.762019	0.705474553	BLCA
TCGA-GU-A762-01	2372.02932	2802.338541	0.526482861	BLCA
TCGA-4Z-AA7O-01	625.9380471	2.926968524	0.82226494	BLCA
TCGA-DK-A6B5-01	758.7647096	-188.5732674	0.837935534	BLCA
TCGA-C4-A0F0-01	820.6465011	633.2176518	0.766170089	BLCA
TCGA-UY-A78N-01	-915.2633504	-2103.772432	0.956459042	BLCA
TCGA-G2-AA3F-01	-464.4509348	-1598.571913	0.932206012	BLCA
TCGA-ZF-AA53-01	1671.52831	2323.071736	0.584942483	BLCA
TCGA-LT-A8JT-01	133.818207	-1358.681265	0.918886119	BLCA
TCGA-XF-A8HI-01	-14.29062927	-1555.861202	0.929918621	BLCA
TCGA-FJ-A3ZE-01	-1058.994325	-3111.329414	0.989026629	BLCA
TCGA-FD-A3SM-01	-71.58016256	76.36331116	0.81608256	BLCA
TCGA-DK-AA6X-01	868.5509934	299.203114	0.796744944	BLCA
TCGA-XF-A9SJ-01	1384.433193	1594.571521	0.668168593	BLCA
TCGA-CF-A7I0-01	63.08742862	-416.1471492	0.855696191	BLCA
TCGA-GD-A3OQ-01	-143.4259074	-1335.481319	0.917537252	BLCA
TCGA-CU-A0YO-01	858.2664195	518.7209955	0.776862047	BLCA
TCGA-DK-AA71-01	-248.7123298	-1511.91109	0.927526696	BLCA
TCGA-CF-A9FL-01	-18.3933823	-380.4532625	0.852973156	BLCA
TCGA-ZF-AA5N-01	-193.8019493	-1736.284943	0.939331314	BLCA
TCGA-UY-A9PF-01	447.2870622	-5.178447954	0.822941468	BLCA
TCGA-UY-A78P-01	1981.894499	2174.973133	0.602434963	BLCA
TCGA-CF-A1HR-01	362.4014997	-448.5259024	0.858146002	BLCA
TCGA-DK-A3IN-01	993.358549	1467.477424	0.681931719	BLCA
TCGA-UY-A9PH-01	2021.111614	2252.763181	0.593281864	BLCA
TCGA-GD-A76B-01	1385.842447	656.4141326	0.763977486	BLCA
TCGA-ZF-AA58-01	2400.469892	3227.80982	0.472393213	BLCA
TCGA-ZF-AA4V-01	830.3935288	370.6283374	0.790365386	BLCA
TCGA-DK-AA6R-01	162.4505489	-747.8317413	0.879866949	BLCA
TCGA-FT-A61P-01	1174.765159	1835.732112	0.64141785	BLCA
TCGA-2F-A9KQ-01	-622.8321271	-1846.814016	0.944772588	BLCA
TCGA-K4-A54R-01	1361.217078	1604.432544	0.667090951	BLCA
TCGA-FD-A62S-01	1408.510711	2636.725461	0.546993345	BLCA
TCGA-ZF-A9R3-01	224.4072632	-969.1739976	0.894839993	BLCA
TCGA-BT-A42F-01	2058.264873	1844.451463	0.640435397	BLCA
TCGA-K4-A83P-01	2521.113046	3659.271207	0.415662018	BLCA
TCGA-K4-A5RJ-01	2796.001438	3267.289417	0.467277537	BLCA
TCGA-XF-A9SX-01	1891.72404	2866.822217	0.518412001	BLCA
TCGA-KQ-A41N-01	-785.6280808	-2034.81794	0.953455907	BLCA
TCGA-DK-A1AE-01	-393.3218984	-1635.744809	0.934167003	BLCA
TCGA-DK-A3WX-01	1421.885717	1534.685324	0.674682986	BLCA
TCGA-DK-A3WW-01	1963.29646	1518.36169	0.676449642	BLCA
TCGA-XF-A9SK-01	1215.955039	1959.357589	0.627390942	BLCA
TCGA-KQ-A41R-01	-395.8951458	-1713.512188	0.938179458	BLCA
TCGA-CF-A3MG-01	-654.0623135	-2814.478516	0.981652326	BLCA
TCGA-CU-A0YR-01	1286.497658	1411.017463	0.687969961	BLCA
TCGA-UY-A78M-01	-280.5313978	-590.1030472	0.868629467	BLCA
TCGA-CF-A5UA-01	-264.1307796	-1822.742666	0.943608705	BLCA
TCGA-ZF-A9RN-01	1030.672928	-111.0491466	0.831670756	BLCA
TCGA-4Z-AA81-01	800.2711217	-477.2602429	0.86030384	BLCA
TCGA-E7-A8O8-01	-240.0666623	-1671.982949	0.93605191	BLCA
TCGA-BL-A0C8-01	-560.1312216	-1332.653412	0.917372107	BLCA
TCGA-GC-A3RB-01	-217.7640007	-1548.975397	0.929546424	BLCA
TCGA-BT-A20O-01	3086.218472	4132.69297	0.35150456	BLCA
TCGA-G2-A2ES-01	829.4060674	792.3258296	0.750953545	BLCA
TCGA-DK-AA6P-01	-810.0616334	-2429.331233	0.969309595	BLCA
TCGA-FD-A43P-01	1950.99791	1679.648652	0.658825287	BLCA
TCGA-2F-A9KT-01	-135.4208262	-1081.994539	0.902109452	BLCA
TCGA-CF-A9FF-01	431.240489	-202.6916045	0.839064791	BLCA
TCGA-UY-A9PA-01	798.2450787	-841.4640945	0.886315134	BLCA
TCGA-E7-A7DU-01	-218.9889854	-1764.874875	0.940762543	BLCA
TCGA-2F-A9KW-01	317.9251028	290.4178946	0.797523588	BLCA
TCGA-4Z-AA87-01	670.0854916	-153.1126479	0.835083353	BLCA
TCGA-GU-A42Q-01	-569.9246472	-2009.210751	0.952315762	BLCA
TCGA-E7-A97P-01	1715.073724	1834.700133	0.641534059	BLCA
TCGA-XF-AAMG-01	-53.76137289	-243.7116538	0.84232532	BLCA
TCGA-BT-A3PH-01	-413.3778369	-1418.993065	0.922342803	BLCA
TCGA-ZF-AA4R-01	-155.1269937	4.847389032	0.822104479	BLCA
TCGA-ZF-AA5P-01	921.024085	1650.585116	0.662028719	BLCA
TCGA-DK-A3X2-01	-952.4781196	-2767.191845	0.980305156	BLCA
TCGA-YC-A8S6-01	1301.363051	1908.129399	0.633228776	BLCA
TCGA-K4-A4AB-01	518.7113142	675.9329049	0.762125649	BLCA
TCGA-GC-A3RC-01	1393.621582	986.7845796	0.731800831	BLCA
TCGA-GU-AATP-01	731.4180049	1255.156976	0.704392302	BLCA
TCGA-CF-A1HS-01	584.6965261	-53.00611976	0.826909711	BLCA
TCGA-ZF-AA4U-01	-321.0214513	-2571.631566	0.974232953	BLCA
TCGA-GV-A3QF-01	-470.1844754	-2178.55333	0.959605164	BLCA
TCGA-GC-A4ZW-01	-551.8628766	-2225.911623	0.96153781	BLCA
TCGA-ZF-A9RD-01	1833.123669	1630.220074	0.664266213	BLCA
TCGA-GU-A766-01	2414.551416	2649.105251	0.54547119	BLCA
TCGA-G2-A2EF-01	1637.576014	964.2713559	0.734049032	BLCA
TCGA-FD-A5BY-01	398.5201366	207.6359427	0.804795337	BLCA
TCGA-CF-A8HX-01	-514.3899486	-2115.583755	0.956963632	BLCA
TCGA-GV-A6ZA-01	370.624204	-989.1422961	0.896144559	BLCA
TCGA-DK-A1A5-01	345.842413	675.4209546	0.7621743	BLCA
TCGA-4Z-AA7N-01	2586.532094	3411.650489	0.448439255	BLCA
TCGA-GC-A3RD-01	-128.1143559	-1300.503733	0.915483512	BLCA
TCGA-G2-A3IE-01	-142.487349	-1494.626368	0.926575417	BLCA
TCGA-FD-A5BZ-01	116.2735866	1134.480044	0.716854705	BLCA
TCGA-BT-A3PJ-01	1011.312751	372.5992274	0.790188115	BLCA
TCGA-CU-A72E-01	255.0598799	97.98098523	0.814244537	BLCA
TCGA-ZF-A9RM-01	-880.7196978	-3384.489227	0.994153876	BLCA
TCGA-FD-A6TH-01	113.4385698	137.856935	0.810832622	BLCA
TCGA-GD-A3OS-01	-97.32212462	-501.7137479	0.86212815	BLCA
TCGA-DK-A3IS-01	-206.9747142	-2039.815584	0.953676853	BLCA
TCGA-K4-A3WS-01	1219.453939	2348.529418	0.581907507	BLCA
TCGA-4Z-AA7R-01	-680.1196734	-1641.182997	0.934451554	BLCA
TCGA-DK-A6B1-01	-411.1446031	-1636.369352	0.934199712	BLCA
TCGA-GV-A3QI-01	-1170.7798	-3035.311819	0.987316563	BLCA
TCGA-DK-A6AW-01	-325.1735534	-1445.658872	0.923848085	BLCA
TCGA-BT-A20W-01	585.5757848	-27.48767906	0.824797515	BLCA
TCGA-DK-A3IU-01	2726.517736	3641.42804	0.418042775	BLCA
TCGA-GC-A3YS-01	909.2303588	1390.896845	0.690110409	BLCA
TCGA-4Z-AA7Q-01	1801.145198	1294.803775	0.700249517	BLCA
TCGA-LT-A5Z6-01	66.81737675	-1749.629074	0.940001389	BLCA
TCGA-GC-A3I6-01	809.7060628	314.0083974	0.795429738	BLCA
TCGA-E7-A5KF-01	-562.0668576	-2966.046182	0.985651343	BLCA
TCGA-DK-A3IM-01	-697.2930145	-2452.900659	0.970154341	BLCA
TCGA-CF-A47X-01	-639.8870412	-2424.030575	0.969118017	BLCA
TCGA-BT-A2LA-01	-1479.084147	-2883.826813	0.98354246	BLCA
TCGA-GV-A3QK-01	913.8772567	-335.7607192	0.849530621	BLCA
TCGA-FD-A6TD-01	1609.661185	1890.151218	0.635269052	BLCA
TCGA-XF-AAMX-01	-283.2947303	-670.2200085	0.874396022	BLCA
TCGA-ZF-A9R5-01	-119.7363424	-1860.31324	0.945420133	BLCA
TCGA-XF-A8HC-01	-943.212219	-2976.643692	0.985912725	BLCA
TCGA-ZF-A9RF-01	1874.782178	1126.100837	0.717711725	BLCA
TCGA-H4-A2HO-01	532.4202787	-271.3075814	0.84450164	BLCA
TCGA-BT-A42E-01	1676.770639	1167.80532	0.713435493	BLCA
TCGA-FD-A5BU-01	1281.656613	1762.391085	0.64963981	BLCA
TCGA-XF-A9T6-01	272.4746849	-938.2178371	0.892802377	BLCA
TCGA-ZF-AA4T-01	-400.024011	-2173.881899	0.959412014	BLCA
TCGA-FD-A3B6-01	1698.967394	1509.308695	0.677427746	BLCA
TCGA-4Z-AA80-01	-498.139906	-2222.793817	0.961412003	BLCA
TCGA-XF-A9SW-01	1131.359045	2619.805526	0.549070811	BLCA
TCGA-E7-A5KE-01	-1010.18087	-3202.098792	0.990907219	BLCA
TCGA-DK-AA6S-01	1122.527471	1901.112972	0.634025569	BLCA
TCGA-FD-A5BR-01	1029.406272	885.6404061	0.74183817	BLCA
TCGA-FD-A6TC-01	92.3260273	379.5554632	0.789561911	BLCA
TCGA-XF-AAN1-01	-165.5812145	-1630.64475	0.933899603	BLCA
TCGA-DK-A3IV-01	1263.562627	-238.171476	0.841886733	BLCA
TCGA-PQ-A6FN-01	669.6628881	140.0712253	0.810642345	BLCA
TCGA-K4-A5RI-01	192.811317	-383.7330501	0.853224344	BLCA
TCGA-ZF-A9R7-01	2013.816397	1051.786313	0.725264909	BLCA
TCGA-XF-A9SM-01	2451.715719	3111.854659	0.487326053	BLCA
TCGA-FD-A6TE-01	-118.2407275	-2043.737496	0.953849882	BLCA
TCGA-XF-AAME-01	2366.513026	3934.912381	0.37853188	BLCA
TCGA-BT-A42C-01	-473.9608467	-2219.946473	0.961296934	BLCA
TCGA-CF-A47Y-01	-421.7624361	-2059.185262	0.954528339	BLCA
TCGA-E7-A519-01	1294.916276	505.5390842	0.778078975	BLCA
TCGA-FD-A43Y-01	768.4214615	839.8939914	0.746324377	BLCA
TCGA-BL-A5ZZ-01	1223.287236	2158.360645	0.604379518	BLCA
TCGA-CF-A3MF-01	-306.1626845	-1607.224608	0.93266495	BLCA
TCGA-FD-A3B8-01	2685.754145	4344.598787	0.322218856	BLCA
TCGA-BL-A13I-01	2137.76861	3051.330362	0.495064637	BLCA
TCGA-DK-A1A7-01	43.88679492	-1043.106665	0.8996316	BLCA
TCGA-DK-A1A6-01	971.9341311	497.1674079	0.778850319	BLCA
TCGA-DK-A6B2-01	1280.226856	1903.235955	0.633784552	BLCA
TCGA-DK-AA74-01	2376.808009	3811.17822	0.395279739	BLCA
TCGA-ZF-AA4N-01	733.6379504	-51.33266153	0.826771552	BLCA
TCGA-BT-A0YX-01	919.4086993	389.5025741	0.788665036	BLCA
TCGA-R3-A69X-01	1267.13828	1760.217255	0.649882365	BLCA
TCGA-XF-AAMW-01	784.6806967	343.3236062	0.792814486	BLCA
TCGA-C4-A0EZ-01	-1142.351069	-2449.310863	0.970026429	BLCA
TCGA-E7-A678-01	-21.83188621	-1917.579441	0.948125831	BLCA
TCGA-G2-A3IB-01	-272.9318265	-1726.29083	0.938827099	BLCA
TCGA-DK-A3IT-01	501.974102	439.8862113	0.784096441	BLCA
TCGA-MV-A51V-01	-576.9443713	-1811.749551	0.943073253	BLCA
TCGA-UY-A78O-01	-64.16080253	-946.6188596	0.893357179	BLCA
TCGA-FD-A6TK-01	1574.27222	2474.654998	0.566752226	BLCA
TCGA-4Z-AA83-01	433.6679811	-409.8270896	0.855215752	BLCA
TCGA-DK-A2I6-01	-282.5931738	-1236.225665	0.911646484	BLCA
TCGA-XF-AAN4-01	2055.707957	3689.64356	0.411602983	BLCA
TCGA-CF-A27C-01	-455.7671187	-2626.751847	0.976025926	BLCA
TCGA-5N-A9KM-01	851.5982472	782.0101791	0.751952605	BLCA
TCGA-BT-A20U-01	187.6479072	-154.8566548	0.835224158	BLCA
TCGA-YC-A9TC-01	-187.7403907	-1132.480986	0.905282476	BLCA
TCGA-E7-A6MD-01	1082.892604	1142.743815	0.716008428	BLCA
TCGA-K4-A5RH-01	2483.659061	3372.852585	0.453522296	BLCA
TCGA-XF-AAMH-01	-645.4949935	-1521.840719	0.928070482	BLCA
TCGA-DK-A1AB-01	948.5478829	1848.549184	0.639973323	BLCA
TCGA-E5-A4TZ-01	-289.376426	-2284.698025	0.963872176	BLCA
TCGA-FD-A43X-01	-550.688523	-2354.324678	0.966544142	BLCA
TCGA-XF-A9SU-01	931.0703973	1382.179573	0.691035891	BLCA
TCGA-BT-A20N-01	-720.332053	-1751.511773	0.940095639	BLCA
TCGA-BT-A20J-01	1756.565153	1420.49484	0.68695967	BLCA
TCGA-E7-A4IJ-01	525.9750063	-822.6438959	0.885032447	BLCA
TCGA-CF-A47W-01	-409.7749476	-2051.53722	0.954193054	BLCA
TCGA-XF-A9SV-01	-90.48785441	77.83252094	0.815957902	BLCA
TCGA-K4-AAQO-01	825.3340776	1274.288037	0.702396223	BLCA
TCGA-CU-A3YL-01	-139.8780121	-1111.86979	0.903993078	BLCA
TCGA-DK-A2I2-01	1580.070046	1822.612017	0.642894177	BLCA
TCGA-4Z-AA84-01	-386.9807498	-1400.241943	0.921275841	BLCA
TCGA-DK-A1AF-01	1731.625339	2965.598801	0.50595918	BLCA
TCGA-E5-A4U1-01	-942.6943957	-2995.229659	0.986365377	BLCA
TCGA-BT-A20Q-01	1035.240658	1445.584733	0.684278666	BLCA
TCGA-ZF-A9R4-01	159.6740541	-1437.250707	0.923374972	BLCA
TCGA-KQ-A41Q-01	-433.4842093	-1856.79215	0.945251587	BLCA
TCGA-E7-A8O7-01	616.6526173	-708.3167039	0.877095721	BLCA
TCGA-ZF-AA4W-01	-38.67194214	-1334.478765	0.917478723	BLCA
TCGA-XF-AAN7-01	30.77662865	-133.0922599	0.833463069	BLCA
TCGA-XF-A8HH-01	288.3704813	511.1228532	0.777563848	BLCA
TCGA-FD-A5BX-01	1833.314305	2651.787417	0.545141167	BLCA
TCGA-ZF-A9RE-01	-376.9975252	-2391.389229	0.967925358	BLCA
TCGA-FT-A3EE-01	-282.6778741	-1354.420995	0.918639221	BLCA
TCGA-XF-A9T5-01	2140.442189	2243.080854	0.594425366	BLCA
TCGA-XF-AAML-01	241.518831	-1724.076407	0.938715105	BLCA
TCGA-BT-A3PK-01	976.1430297	1274.895217	0.702332781	BLCA
TCGA-CF-A3MI-01	308.5551688	-729.2464795	0.878567228	BLCA
TCGA-E7-A541-01	1250.433655	425.6114886	0.785395183	BLCA
TCGA-ZF-AA54-01	1737.95951	2609.115801	0.550381574	BLCA
TCGA-XF-AAMZ-01	297.2679783	-686.2123238	0.875532642	BLCA
TCGA-CF-A8HY-01	-136.0665909	-1763.204985	0.940679402	BLCA
TCGA-GV-A3QG-01	2687.739287	4045.206233	0.363497784	BLCA
TCGA-DK-A6B6-01	780.0375169	-677.1588222	0.874889776	BLCA
TCGA-DK-A6B0-01	-256.6580539	-1999.538657	0.951881616	BLCA
TCGA-E7-A97Q-01	291.2031253	131.5676452	0.811372602	BLCA
TCGA-2F-A9KP-01	-716.137197	-2362.194088	0.966839791	BLCA
TCGA-FD-A62P-01	1142.784502	1296.196693	0.700103536	BLCA
TCGA-XF-A8HG-01	-525.4978636	-2177.082882	0.959544414	BLCA
TCGA-4Z-AA86-01	1846.540563	2490.319291	0.564856332	BLCA
TCGA-GD-A6C6-01	140.0346366	-896.579192	0.890032544	BLCA
TCGA-G2-A2EJ-01	378.770693	-940.8938244	0.892979246	BLCA
TCGA-UY-A9PD-01	-74.70791181	-338.1306115	0.849714086	BLCA
TCGA-S5-A6DX-01	1880.889621	2236.624482	0.59518721	BLCA
TCGA-FD-A3SQ-01	861.5805803	1662.809464	0.660682795	BLCA
TCGA-DK-AA77-01	464.3328226	-966.4701456	0.894662754	BLCA
TCGA-K4-A6MB-01	-224.0399179	-667.5352581	0.874204736	BLCA
TCGA-ZF-AA51-01	1430.613895	1488.645109	0.679655797	BLCA
TCGA-E7-A7PW-01	-142.9776185	-2019.103407	0.952757822	BLCA
TCGA-E7-A85H-01	590.5803765	42.40624087	0.818953132	BLCA
TCGA-XF-AAMR-01	550.7012896	1123.108471	0.71801752	BLCA
TCGA-FD-A6TG-01	831.219508	1365.399221	0.692814216	BLCA
TCGA-2F-A9KO-01	1471.210123	1345.758393	0.694890345	BLCA
TCGA-HQ-A5ND-01	-200.8910107	-1895.362002	0.947084051	BLCA
TCGA-G2-AA3B-01	303.5950382	-1420.889813	0.922450342	BLCA
TCGA-PQ-A6FI-01	441.0897954	-764.8206487	0.881049303	BLCA
TCGA-C4-A0F7-01	-484.2901379	-1441.345574	0.923605559	BLCA
TCGA-FD-A5BS-01	3166.805558	4839.026973	0.252725434	BLCA
TCGA-GV-A3JX-01	610.3107273	-674.321801	0.874688008	BLCA
TCGA-XF-AAMT-01	1007.529517	1854.698887	0.639279427	BLCA
TCGA-XF-A9T8-01	1980.98642	2343.156962	0.58254867	BLCA
TCGA-4Z-AA7S-01	-635.3639525	-2021.204796	0.952851466	BLCA
TCGA-XF-A9SH-01	104.0310787	-778.1494871	0.881973098	BLCA
TCGA-DK-A1AG-01	152.7390165	-1611.816349	0.932907885	BLCA
TCGA-2F-A9KR-01	-252.9894763	-1704.046508	0.937697595	BLCA
TCGA-DK-AA6U-01	-437.694855	-2307.69191	0.964765729	BLCA
TCGA-C4-A0F6-01	78.82857606	-304.0081952	0.847062593	BLCA
TCGA-K4-A3WU-01	1550.748544	1729.127541	0.653344087	BLCA
TCGA-CU-A0YN-01	893.4778905	772.5309238	0.752869141	BLCA
TCGA-FJ-A871-01	-541.5418418	-1398.058331	0.921151137	BLCA
TCGA-G2-A2EC-01	942.2362186	1299.246307	0.699783827	BLCA
TCGA-FD-A5BV-01	-497.3421726	-1567.274639	0.930533455	BLCA
TCGA-E7-A7XN-01	1898.882823	988.5350031	0.731625696	BLCA
TCGA-GU-A764-01	1431.288014	1719.687526	0.654392508	BLCA
TCGA-XF-AAN8-01	2197.027753	4339.630741	0.322909127	BLCA
TCGA-XF-A9SZ-01	821.9622877	1445.787632	0.684256948	BLCA
TCGA-GU-AATO-01	1143.464332	1049.644003	0.725481373	BLCA
TCGA-ZF-A9RC-01	-274.7437599	-274.1456789	0.844724678	BLCA
TCGA-ZF-A9R0-01	357.9795189	-260.8984789	0.843682364	BLCA
TCGA-KQ-A41P-01	509.8864769	428.6994143	0.785114529	BLCA
TCGA-4Z-AA7W-01	2468.055825	2398.373027	0.575941835	BLCA
TCGA-HQ-A5NE-01	313.6544777	-133.2194762	0.833473387	BLCA
TCGA-CU-A3KJ-01	394.8726321	-666.3614498	0.874121061	BLCA
TCGA-UY-A8OC-01	284.7136042	630.4560979	0.766430528	BLCA
TCGA-E7-A3Y1-01	-142.0053337	-1423.934427	0.92262281	BLCA
TCGA-XF-AAN5-01	1431.913262	858.0213267	0.744550701	BLCA
TCGA-G2-AA3D-01	-360.3319799	-2460.625432	0.970428676	BLCA
TCGA-GU-A42R-01	-706.9316753	-2322.369445	0.965330359	BLCA
TCGA-XF-A9SI-01	2808.358165	3529.6741	0.432887869	BLCA
TCGA-GV-A3JZ-01	89.2225115	-283.6005957	0.845466655	BLCA
TCGA-E9-A1NI-01	173.5761563	898.9182081	0.740529785	BRCA
TCGA-A1-A0SP-01	1060.059109	1044.505465	0.726000292	BRCA
TCGA-A8-A06X-01	552.2012454	848.2956344	0.745502971	BRCA
TCGA-E2-A14T-01	288.6592754	228.1305169	0.803006075	BRCA
TCGA-AC-A8OS-01	1065.493163	2180.378705	0.601801446	BRCA
TCGA-A8-A09K-01	752.0087536	125.2782305	0.811911902	BRCA
TCGA-OL-A5RY-01	2369.860948	3703.994718	0.409682209	BRCA
TCGA-BH-A0DG-01	1158.904587	2545.307972	0.558177323	BRCA
TCGA-B6-A0I9-01	291.9480366	-74.23640742	0.82865813	BRCA
TCGA-A2-A0CP-01	389.7464165	1425.635913	0.686411074	BRCA
TCGA-A8-A07S-01	197.4764715	401.1236257	0.787615102	BRCA
TCGA-AO-A12H-01	143.6220749	75.94203922	0.816118297	BRCA
TCGA-AR-A1AU-01	73.45742555	617.688307	0.767633008	BRCA
TCGA-D8-A1X9-01	731.6892495	1626.258976	0.664700727	BRCA
TCGA-A8-A07R-01	-164.140286	-799.5007141	0.88344587	BRCA
TCGA-AO-A12C-01	-130.0081829	980.7722242	0.732402016	BRCA
TCGA-V7-A7HQ-01	400.1139456	638.9021194	0.765633596	BRCA
TCGA-A2-A1FZ-01	811.663417	1930.175101	0.630720873	BRCA
TCGA-AR-A251-01	255.6342233	417.1457664	0.786163782	BRCA
TCGA-EW-A1PF-01	686.6711715	1775.444927	0.648181878	BRCA
TCGA-BH-A18T-01	321.4215526	-19.69979378	0.824150595	BRCA
TCGA-AR-A24S-01	1605.707672	3085.429467	0.490709522	BRCA
TCGA-AN-A041-01	174.2291421	1000.372442	0.73044006	BRCA
TCGA-E2-A1LL-01	-167.4909088	-651.7942458	0.873080475	BRCA
TCGA-E2-A1IJ-01	1493.575826	3022.03529	0.498796283	BRCA
TCGA-AR-A24O-01	1150.402123	2742.527052	0.533926793	BRCA
TCGA-XX-A899-01	1902.484582	3135.865376	0.484245373	BRCA
TCGA-D8-A1XK-01	924.0299733	499.252601	0.778658305	BRCA
TCGA-AC-A5XS-01	1613.927018	2435.707865	0.571453097	BRCA
TCGA-BH-A18L-01	-219.3873446	-872.8645485	0.888440162	BRCA
TCGA-OL-A66J-01	442.387825	1257.867696	0.704109811	BRCA
TCGA-PE-A5DD-01	852.4407185	1527.235877	0.675489697	BRCA
TCGA-AN-A04D-01	-783.122568	-1875.096641	0.946125019	BRCA
TCGA-4H-AAAK-01	500.5862715	1625.906579	0.664739372	BRCA
TCGA-E9-A5FL-01	568.4537066	901.2136318	0.74030331	BRCA
TCGA-E9-A24A-01	1143.845456	2294.085062	0.588388226	BRCA
TCGA-BH-A1FM-01	1.663080633	794.5251233	0.750740323	BRCA
TCGA-A8-A07C-01	838.2362702	914.579067	0.73898296	BRCA
TCGA-AR-A24Q-01	927.5345616	1754.150219	0.650558972	BRCA
TCGA-AR-A2LE-01	196.8306686	367.187627	0.790674701	BRCA
TCGA-AR-A0U4-01	2146.442885	2786.113518	0.528506207	BRCA
TCGA-GM-A2DN-01	1934.294698	2609.65323	0.550315707	BRCA
TCGA-A7-A13D-01	-530.7065767	-524.2853932	0.863802209	BRCA
TCGA-D8-A1JG-01	1341.588638	2205.333007	0.598871975	BRCA
TCGA-E2-A570-01	47.81554221	867.5946158	0.74361187	BRCA
TCGA-A2-A04Q-01	2750.246747	3758.61803	0.402354809	BRCA
TCGA-A7-A6VV-01	966.0788647	1899.084581	0.63425579	BRCA
TCGA-E2-A1IG-01	193.5915398	1096.932878	0.720686532	BRCA
TCGA-E9-A1N6-01	406.4600171	1344.049324	0.695070729	BRCA
TCGA-E9-A1NC-01	1717.29396	2517.529912	0.561555862	BRCA
TCGA-A7-A3IZ-01	-177.258044	-545.0736127	0.86533561	BRCA
TCGA-AN-A0AK-01	207.9451902	-194.9018907	0.838442175	BRCA
TCGA-D8-A1JM-01	141.3759509	-1083.846894	0.902226747	BRCA
TCGA-OL-A5S0-01	1246.5577	2011.002471	0.621469714	BRCA
TCGA-A8-A06Z-01	-165.6687723	-797.2029792	0.883287793	BRCA
TCGA-AQ-A54O-01	596.680743	454.5489856	0.782758809	BRCA
TCGA-E2-A15S-01	-820.9812611	-1690.47503	0.937003562	BRCA
TCGA-EW-A423-01	974.6036163	840.8006874	0.746235787	BRCA
TCGA-C8-A273-01	136.5163308	747.8205663	0.755251494	BRCA
TCGA-OL-A5RV-01	-94.2108115	-51.70623886	0.826802398	BRCA
TCGA-AC-A2FM-01	-499.049832	-585.9751106	0.868329091	BRCA
TCGA-AO-A0JM-01	460.208725	1229.624101	0.70704767	BRCA
TCGA-BH-A0DP-01	1002.565972	1947.632065	0.628730296	BRCA
TCGA-A2-A25E-01	-42.76728835	110.6916146	0.813159998	BRCA
TCGA-B6-A2IU-01	-344.0287822	-584.2684106	0.868204807	BRCA
TCGA-BH-A18P-01	311.7503431	658.6048811	0.763769952	BRCA
TCGA-E9-A22B-01	477.1707029	1434.261113	0.685489814	BRCA
TCGA-A2-A0SW-01	1719.319984	2514.087601	0.561973888	BRCA
TCGA-E2-A107-01	-33.079893	-515.4492332	0.863147991	BRCA
TCGA-E2-A1B6-01	2785.900751	2869.15625	0.518118995	BRCA
TCGA-D8-A1XW-01	1475.680795	2631.598211	0.547623237	BRCA
TCGA-A7-A0DC-01	-814.4824196	-1346.226922	0.918163335	BRCA
TCGA-EW-A6SD-01	1207.547243	1627.524245	0.664561957	BRCA
TCGA-AO-A0J3-01	-411.935077	-1355.222256	0.918685684	BRCA
TCGA-AN-A03X-01	647.8869734	2062.877247	0.615486174	BRCA
TCGA-A8-A099-01	262.2051537	557.7035987	0.77324625	BRCA
TCGA-E2-A14Z-01	1803.182929	2553.269077	0.557207332	BRCA
TCGA-AR-A5QP-01	354.9836718	927.0413955	0.737749264	BRCA
TCGA-AC-A62X-01	-294.4148566	-1141.488469	0.905843366	BRCA
TCGA-BH-A42V-01	910.1371147	1683.997823	0.658344881	BRCA
TCGA-B6-A0RS-01	1102.061049	1492.61635	0.679228083	BRCA
TCGA-D8-A1JL-01	1730.245887	2744.386226	0.533696023	BRCA
TCGA-BH-A0DZ-01	1069.972677	2350.780045	0.581638803	BRCA
TCGA-A8-A06Y-01	-562.7489613	-1400.375973	0.921283492	BRCA
TCGA-B6-A1KC-01	-308.0478525	-585.3689136	0.868284953	BRCA
TCGA-C8-A135-01	821.5147653	1518.941962	0.676386907	BRCA
TCGA-5L-AAT1-01	2029.18369	3016.704886	0.499474288	BRCA
TCGA-AR-A24R-01	635.3520225	982.5753964	0.732221774	BRCA
TCGA-S3-AA0Z-01	1103.155498	925.9494901	0.737857455	BRCA
TCGA-D8-A1J8-01	1523.269787	2293.909674	0.588409043	BRCA
TCGA-A2-A0ER-01	149.050392	-13.59131653	0.823642425	BRCA
TCGA-E9-A1ND-01	2232.977588	2900.772844	0.514143986	BRCA
TCGA-A2-A1G1-01	1428.082243	2371.143993	0.579204659	BRCA
TCGA-A2-A0SU-01	508.3834579	948.4959629	0.735619608	BRCA
TCGA-E2-A1LB-01	31.90010741	448.1837545	0.783339931	BRCA
TCGA-E9-A1RD-01	178.6959616	659.7785702	0.763658733	BRCA
TCGA-OL-A6VQ-01	641.7519737	1573.468185	0.670470122	BRCA
TCGA-AQ-A04J-01	1881.509132	2859.591299	0.519319357	BRCA
TCGA-AQ-A1H3-01	692.9290239	1521.717031	0.67608682	BRCA
TCGA-A2-A259-01	938.0679697	1735.801151	0.652602151	BRCA
TCGA-WT-AB44-01	480.2489242	1102.934712	0.720075489	BRCA
TCGA-B6-A0IN-01	1507.09991	2515.169074	0.561842572	BRCA
TCGA-E9-A1R3-01	972.467092	1913.561138	0.63261148	BRCA
TCGA-A8-A086-01	84.72999229	986.8013711	0.731799151	BRCA
TCGA-AC-A3BB-01	1802.025294	3038.00013	0.496763799	BRCA
TCGA-AC-A2QI-01	1013.150686	2018.138997	0.620648675	BRCA
TCGA-BH-A1F5-01	-260.1244235	-146.4534195	0.83454521	BRCA
TCGA-AC-A3HN-01	1277.82064	2694.582852	0.539864073	BRCA
TCGA-BH-A1FG-01	103.9726245	40.50121755	0.819113571	BRCA
TCGA-BH-A0DV-01	932.1935728	2729.117417	0.535590082	BRCA
TCGA-UL-AAZ6-01	44.36862117	-708.651443	0.87711932	BRCA
TCGA-AR-A255-01	940.1909771	2094.553569	0.61181487	BRCA
TCGA-LD-A7W6-01	412.4069183	661.7759218	0.763469412	BRCA
TCGA-AR-A24Z-01	82.58551417	-24.89292928	0.824582095	BRCA
TCGA-A1-A0SO-01	-585.0877906	-1706.530729	0.937824233	BRCA
TCGA-A2-A3XS-01	844.2699837	981.1416547	0.732365092	BRCA
TCGA-D8-A1X6-01	887.5111102	1157.161075	0.714529464	BRCA
TCGA-BH-A0HF-01	1045.76849	2138.536963	0.606695253	BRCA
TCGA-A7-A3J0-01	389.1079552	-249.9802849	0.842820902	BRCA
TCGA-AC-A23C-01	870.5363329	1608.188142	0.666680161	BRCA
TCGA-LL-A442-01	577.4148958	263.2780946	0.799920635	BRCA
TCGA-S3-A6ZH-01	171.3722224	-291.5648564	0.846090388	BRCA
TCGA-AC-A8OR-01	213.2702682	-714.7661483	0.877550044	BRCA
TCGA-AR-A1AX-01	2228.099679	3149.29732	0.482519369	BRCA
TCGA-D8-A1XO-01	757.6385037	1883.087214	0.63606951	BRCA
TCGA-E9-A1R2-01	422.1604662	765.6847703	0.75353018	BRCA
TCGA-D8-A27M-01	2016.925172	3160.274383	0.481107425	BRCA
TCGA-AN-A0FY-01	-54.44456425	409.0437852	0.786898221	BRCA
TCGA-BH-A0DX-01	1195.23602	2503.918805	0.563207923	BRCA
TCGA-EW-A1IY-01	1592.042912	2783.936765	0.528777431	BRCA
TCGA-A2-A04N-01	196.9672714	1059.41228	0.724493779	BRCA
TCGA-A2-A0YF-01	616.2985981	799.6758943	0.750240648	BRCA
TCGA-PE-A5DE-01	2547.278375	3212.479577	0.474375404	BRCA
TCGA-EW-A1J5-01	1589.994966	2099.900517	0.611193849	BRCA
TCGA-AO-A0JE-01	1718.307756	3212.508992	0.474371603	BRCA
TCGA-BH-A1FN-01	87.73431194	465.5951082	0.781748715	BRCA
TCGA-BH-A18V-01	1281.835963	2007.390725	0.621884976	BRCA
TCGA-BH-A0BF-01	2355.812326	4113.723138	0.354110053	BRCA
TCGA-B6-A409-01	415.3355984	312.8099219	0.795536343	BRCA
TCGA-A2-A0CL-01	2788.423661	4155.82949	0.348323089	BRCA
TCGA-A2-A0CO-01	1904.027333	3029.561836	0.497838419	BRCA
TCGA-AC-A3QP-01	1309.425876	2384.524297	0.577602466	BRCA
TCGA-AC-A2QJ-01	1929.166039	3165.029103	0.480495453	BRCA
TCGA-B6-A0RM-01	-357.5164099	-736.8987628	0.879103166	BRCA
TCGA-D8-A1JS-01	-322.6928394	-1324.137286	0.916873825	BRCA
TCGA-A7-A26J-01	569.6509238	1410.311821	0.68804513	BRCA
TCGA-A7-A13H-01	1574.702871	2315.757809	0.585812916	BRCA
TCGA-AO-A126-01	594.9602713	1685.772108	0.658148818	BRCA
TCGA-BH-A6R8-01	904.914529	879.5306957	0.74243927	BRCA
TCGA-A7-A0DB-01	393.731519	1462.236842	0.682494164	BRCA
TCGA-AC-A3TM-01	857.6150696	1069.837423	0.72343813	BRCA
TCGA-AR-A0TQ-01	1206.242276	1511.935866	0.677144024	BRCA
TCGA-GM-A2DH-01	1595.422722	1553.867116	0.67260205	BRCA
TCGA-B6-A0RI-01	301.5120072	1072.860216	0.723131726	BRCA
TCGA-A2-A1G0-01	828.7189794	1804.455403	0.6449333	BRCA
TCGA-A2-A1FX-01	599.4295524	1301.055887	0.699594051	BRCA
TCGA-A7-A26G-01	1350.377866	2912.999236	0.512603844	BRCA
TCGA-E2-A1LI-01	954.0673406	562.4973949	0.772799855	BRCA
TCGA-A8-A08P-01	1797.35578	2842.955201	0.52140468	BRCA
TCGA-E2-A1IN-01	81.82063552	1175.116088	0.712683114	BRCA
TCGA-BH-A0HA-01	1158.872207	2502.968059	0.563323237	BRCA
TCGA-AO-A1KR-01	449.8086221	-463.4178015	0.859266234	BRCA
TCGA-3C-AALK-01	564.4485087	1469.431795	0.681721863	BRCA
TCGA-BH-A0BV-01	1061.300503	2025.988643	0.619744807	BRCA
TCGA-E2-A1IH-01	1989.837841	3640.322348	0.41819021	BRCA
TCGA-XX-A89A-01	1715.233216	3466.831152	0.441184842	BRCA
TCGA-E9-A1RH-01	105.3188686	339.3309056	0.793171545	BRCA
TCGA-A8-A085-01	-720.5040369	-517.5429144	0.863303136	BRCA
TCGA-E9-A1N3-01	-603.8014515	-1143.000805	0.905937383	BRCA
TCGA-D8-A13Y-01	-1000.423373	-1927.619078	0.948593284	BRCA
TCGA-AO-A0JB-01	622.3320414	935.0740653	0.736952769	BRCA
TCGA-AC-A6IV-01	1856.649126	3575.375108	0.426830921	BRCA
TCGA-A8-A09M-01	1210.510599	1451.55047	0.683639825	BRCA
TCGA-BH-A0GY-01	682.0738148	1108.283733	0.719530438	BRCA
TCGA-AR-A2LL-01	707.7341262	987.8204595	0.731697194	BRCA
TCGA-BH-A208-01	733.9448628	2781.083079	0.529132921	BRCA
TCGA-EW-A1PE-01	1433.957408	2398.034282	0.575982483	BRCA
TCGA-AO-A125-01	-497.6939915	-1903.149898	0.947450374	BRCA
TCGA-E2-A1B1-01	1616.400354	3110.311079	0.487523894	BRCA
TCGA-BH-A0C0-01	2278.611354	2681.578323	0.541469921	BRCA
TCGA-A7-A26I-01	709.9624723	2163.57072	0.603770045	BRCA
TCGA-AO-A0JJ-01	1687.875457	3049.714222	0.495270742	BRCA
TCGA-AR-A2LH-01	2063.722659	2850.586183	0.520448527	BRCA
TCGA-A2-A3XW-01	1299.999181	1844.315775	0.640450694	BRCA
TCGA-AR-A0TS-01	2166.999771	2815.045607	0.524896137	BRCA
TCGA-BH-A0AV-01	562.4283071	1747.368119	0.651314713	BRCA
TCGA-A8-A07B-01	1.397592688	565.9989333	0.772473552	BRCA
TCGA-LL-A73Z-01	1346.61179	2278.0095	0.590294594	BRCA
TCGA-B6-A402-01	-371.5077542	-792.8647807	0.882989063	BRCA
TCGA-AR-A0TT-01	2543.921238	3830.606936	0.392658483	BRCA
TCGA-EW-A6SB-01	2272.489461	1819.393414	0.643255984	BRCA
TCGA-AC-A2FB-01	2380.248516	3291.177592	0.46417453	BRCA
TCGA-AC-A62V-01	223.2726957	479.5559484	0.780469151	BRCA
TCGA-D8-A1XQ-01	1514.395597	2140.54435	0.60646099	BRCA
TCGA-BH-A0DD-01	48.24621739	-5.091992227	0.822934258	BRCA
TCGA-Z7-A8R6-01	157.5495033	64.06271167	0.817124741	BRCA
TCGA-OL-A5DA-01	324.1408386	365.3038159	0.790843967	BRCA
TCGA-WT-AB41-01	2245.455803	2506.06799	0.562947213	BRCA
TCGA-E2-A1LA-01	1773.633233	2446.755691	0.570121529	BRCA
TCGA-AR-A24N-01	142.5118206	680.9458743	0.761649035	BRCA
TCGA-E9-A3QA-01	2217.18462	2545.90714	0.558104347	BRCA
TCGA-E2-A15J-01	-197.814733	-489.178649	0.861194377	BRCA
TCGA-LL-A73Y-01	1110.71914	1837.070852	0.641267076	BRCA
TCGA-A2-A4RY-01	773.4684436	1579.925576	0.669766561	BRCA
TCGA-D8-A1XU-01	498.2636739	1432.328212	0.685696363	BRCA
TCGA-AN-A0FJ-01	-10.16982853	182.7930155	0.806954461	BRCA
TCGA-BH-A0DK-01	1927.976132	3302.059543	0.462759101	BRCA
TCGA-B6-A0IJ-01	1952.930732	1797.180211	0.645749073	BRCA
TCGA-LL-A7SZ-01	2013.117024	2561.567703	0.556195406	BRCA
TCGA-C8-A26Y-01	505.4593067	-157.3958618	0.835429065	BRCA
TCGA-A8-A06R-01	1043.02335	2108.864707	0.610151859	BRCA
TCGA-AO-A128-01	3039.546163	3669.264634	0.414327381	BRCA
TCGA-E2-A1BC-01	-199.0643896	687.9793157	0.760979626	BRCA
TCGA-B6-A0I6-01	-108.8547068	179.5974263	0.807231415	BRCA
TCGA-BH-A1ET-01	387.846665	1026.023042	0.727863337	BRCA
TCGA-A2-A04V-01	411.1320666	1194.475099	0.710686841	BRCA
TCGA-A7-A2KD-01	1080.044386	2010.055573	0.621578601	BRCA
TCGA-A7-A0CE-01	-38.99957433	-408.3707428	0.855104939	BRCA
TCGA-D8-A1JE-01	759.8966477	2196.689228	0.599887609	BRCA
TCGA-B6-A0WX-01	908.8961046	1914.921844	0.632456778	BRCA
TCGA-A7-A4SB-01	-439.4846203	-370.4767638	0.852207873	BRCA
TCGA-EW-A1J1-01	916.9600126	991.765203	0.731302379	BRCA
TCGA-A2-A0YM-01	1071.88489	1253.058844	0.704610877	BRCA
TCGA-A8-A0A4-01	-218.9767476	363.1061966	0.791041354	BRCA
TCGA-A2-A0EM-01	105.3347655	836.4700437	0.746658802	BRCA
TCGA-AR-A24X-01	184.6412352	745.0988271	0.755513293	BRCA
TCGA-C8-A132-01	1483.176601	2563.229856	0.555992625	BRCA
TCGA-AN-A049-01	775.6242067	1550.578597	0.672959184	BRCA
TCGA-A2-A0SY-01	1239.169953	2435.590228	0.571467267	BRCA
TCGA-B6-A0RU-01	-167.4828458	66.72767143	0.816899176	BRCA
TCGA-AR-A0TX-01	1769.830365	2703.726286	0.538733829	BRCA
TCGA-BH-A0HQ-01	17.10230968	623.3119078	0.767103705	BRCA
TCGA-E2-A15C-01	242.885562	889.3036042	0.741477482	BRCA
TCGA-AQ-A54N-01	31.49115208	-1386.805071	0.920506973	BRCA
TCGA-A8-A07I-01	788.2449408	1807.022417	0.644645283	BRCA
TCGA-B6-A1KI-01	-411.9976116	226.6781178	0.803133115	BRCA
TCGA-B6-A0RH-01	277.7784474	925.0635887	0.73794522	BRCA
TCGA-BH-A5IZ-01	260.5839446	-113.8819064	0.831901574	BRCA
TCGA-AN-A0XU-01	673.8374519	74.38840506	0.816250066	BRCA
TCGA-LD-A74U-01	1031.818285	2173.958901	0.602553785	BRCA
TCGA-B6-A401-01	966.7985255	1426.929634	0.686272961	BRCA
TCGA-PL-A8LV-01	1016.17645	983.1145124	0.732167875	BRCA
TCGA-BH-A0BR-01	1096.633037	2484.220655	0.565594823	BRCA
TCGA-A8-A07G-01	587.6871285	1778.071355	0.647888255	BRCA
TCGA-A2-A0EN-01	2127.945418	3658.47666	0.415768093	BRCA
TCGA-OK-A5Q2-01	1395.357329	2106.159931	0.610466371	BRCA
TCGA-A8-A084-01	-154.3749634	-6.278660388	0.823033208	BRCA
TCGA-BH-A0DS-01	1072.671153	1901.293619	0.634005063	BRCA
TCGA-A8-A09I-01	1075.143048	1623.28178	0.665027164	BRCA
TCGA-GM-A3XL-01	1471.411182	881.2177165	0.742273353	BRCA
TCGA-W8-A86G-01	-473.8930024	-256.7079098	0.843351978	BRCA
TCGA-AO-A12F-01	-146.5489645	342.4185046	0.792895451	BRCA
TCGA-BH-A0HK-01	518.5697245	1262.440733	0.70363299	BRCA
TCGA-A8-A06Q-01	-476.4007939	-1488.534481	0.926238723	BRCA
TCGA-BH-A42U-01	1382.591496	2111.097488	0.609892158	BRCA
TCGA-AQ-A04L-01	108.9471377	580.1878552	0.771149221	BRCA
TCGA-AR-A1AO-01	2675.264068	4309.865224	0.327041204	BRCA
TCGA-Z7-A8R5-01	1584.133198	2214.838425	0.597753985	BRCA
TCGA-B6-A0I1-01	-492.3594408	-1633.405412	0.934044412	BRCA
TCGA-EW-A1PA-01	321.414268	617.4820555	0.767652411	BRCA
TCGA-BH-A0W4-01	-296.1637413	229.3965233	0.802895309	BRCA
TCGA-A2-A3XZ-01	1864.079187	1964.139809	0.626844157	BRCA
TCGA-A7-A26H-01	817.4871586	1824.323334	0.642701748	BRCA
TCGA-E2-A1B0-01	783.3546218	1427.816151	0.686178306	BRCA
TCGA-BH-A1EU-01	1866.57186	3357.130994	0.455577854	BRCA
TCGA-AC-A23H-01	-209.6888017	-0.553015787	0.822555543	BRCA
TCGA-EW-A1P4-01	1560.38785	1720.548988	0.654296885	BRCA
TCGA-E2-A10E-01	269.5252822	357.7899839	0.791518507	BRCA
TCGA-EW-A1P0-01	318.1228577	502.5968337	0.7783502	BRCA
TCGA-EW-A6S9-01	98.23403273	720.0680409	0.757915298	BRCA
TCGA-A2-A25B-01	609.3106303	1272.011782	0.702634012	BRCA
TCGA-LL-A6FR-01	228.6438766	628.7004104	0.76659604	BRCA
TCGA-AR-A5QM-01	1074.641053	2011.546751	0.62140712	BRCA
TCGA-EW-A1P5-01	964.0291566	1144.962242	0.715781064	BRCA
TCGA-E2-A14O-01	146.3093663	20.61584386	0.820784476	BRCA
TCGA-AN-A0AR-01	-386.6408561	-1148.803871	0.906297726	BRCA
TCGA-E9-A22D-01	2541.848433	3170.038522	0.479850445	BRCA
TCGA-A2-A0CS-01	479.1975107	1125.363098	0.717787129	BRCA
TCGA-E2-A1IF-01	521.2298783	1384.272447	0.690813801	BRCA
TCGA-E2-A1IE-01	-754.7368525	-1105.943607	0.903620815	BRCA
TCGA-BH-A0BW-01	1838.926365	2133.590846	0.607272241	BRCA
TCGA-E2-A1AZ-01	1502.554455	2464.31944	0.568001527	BRCA
TCGA-D8-A27N-01	1127.14513	2314.519126	0.585960265	BRCA
TCGA-A2-A0CT-01	-62.62351784	-223.539013	0.840725682	BRCA
TCGA-A8-A09R-01	1008.038043	1779.475958	0.647731187	BRCA
TCGA-B6-A0RE-01	110.0137751	-126.5997681	0.832936074	BRCA
TCGA-E9-A249-01	115.2373206	-61.65461528	0.827622928	BRCA
TCGA-E2-A1B5-01	2626.856781	3487.135581	0.438508178	BRCA
TCGA-A2-A25A-01	1102.966731	2470.7418	0.567225383	BRCA
TCGA-AO-A03O-01	899.6617152	741.14333	0.75589355	BRCA
TCGA-E9-A22A-01	1559.114929	3212.512303	0.474371175	BRCA
TCGA-BH-A0GZ-01	133.4088906	804.3238574	0.749789383	BRCA
TCGA-BH-A1FD-01	282.6087997	856.8781415	0.744662712	BRCA
TCGA-A1-A0SH-01	372.6401264	1858.475474	0.63885304	BRCA
TCGA-E2-A10A-01	254.0824069	470.5605952	0.781293985	BRCA
TCGA-B6-A0IO-01	243.5860637	-276.5281289	0.844911795	BRCA
TCGA-BH-A1FR-01	650.5381582	674.3304416	0.762277918	BRCA
TCGA-D8-A143-01	563.57028	193.9330187	0.805987597	BRCA
TCGA-AO-A03R-01	1230.191298	1328.103518	0.69675162	BRCA
TCGA-BH-A0E0-01	328.6422125	-354.8103325	0.851002436	BRCA
TCGA-A8-A0AD-01	792.9922052	1785.507264	0.647056431	BRCA
TCGA-GM-A2DI-01	2646.187857	4021.713855	0.366708137	BRCA
TCGA-E9-A6HE-01	877.2940917	1602.209688	0.667333994	BRCA
TCGA-BH-A0B3-01	1333.472484	1949.992754	0.628460794	BRCA
TCGA-AR-A0TU-01	1197.056152	520.6891281	0.776680104	BRCA
TCGA-LQ-A4E4-01	-527.8629045	-665.0710875	0.874029047	BRCA
TCGA-PL-A8LY-01	262.2621913	-320.1713681	0.848321211	BRCA
TCGA-BH-A1FU-01	1000.089598	2196.86589	0.599866861	BRCA
TCGA-A8-A09D-01	994.929955	2497.896137	0.563938214	BRCA
TCGA-B6-A3ZX-01	2479.924525	2685.587186	0.540975101	BRCA
TCGA-A7-A5ZV-01	558.0282624	191.9364462	0.806161043	BRCA
TCGA-BH-A0AY-01	1128.44954	2502.422745	0.563389372	BRCA
TCGA-A7-A4SD-01	1383.233037	1873.368463	0.637169672	BRCA
TCGA-AO-A03L-01	693.1137944	1451.666897	0.683627352	BRCA
TCGA-A2-A0EX-01	522.1970242	1507.368157	0.67763725	BRCA
TCGA-GM-A2DM-01	634.4837173	307.5075711	0.796007692	BRCA
TCGA-BH-A0DO-01	-123.4473779	55.51608831	0.817847294	BRCA
TCGA-HN-A2OB-01	248.5884422	1493.067717	0.679179454	BRCA
TCGA-A2-A0CM-01	1711.51466	2398.592758	0.575915467	BRCA
TCGA-A2-A4S0-01	-319.3441117	-821.7694877	0.884972688	BRCA
TCGA-BH-A0H9-01	-94.05406383	-128.2289043	0.833068382	BRCA
TCGA-B6-A0IP-01	350.9975037	403.7465875	0.787377806	BRCA
TCGA-C8-A12X-01	319.5953953	406.4630562	0.787131928	BRCA
TCGA-AN-A0AL-01	1229.691271	2083.885797	0.613052752	BRCA
TCGA-LD-A9QF-01	2680.58525	4113.801581	0.354099284	BRCA
TCGA-E2-A152-01	452.6485359	1451.819837	0.683610967	BRCA
TCGA-BH-A1FE-06	480.8503764	1644.25605	0.662724724	BRCA
TCGA-BH-A18N-01	-78.70478062	-35.51660139	0.825463329	BRCA
TCGA-C8-A1HN-01	201.7567606	234.9313072	0.802410731	BRCA
TCGA-AN-A0FK-01	-15.65070224	44.74067884	0.81875644	BRCA
TCGA-B6-A0IE-01	-72.80193612	19.90857463	0.820843777	BRCA
TCGA-B6-A400-01	956.375799	1374.177056	0.691884495	BRCA
TCGA-GM-A2DB-01	1048.461966	621.5262582	0.76727183	BRCA
TCGA-AC-A2FK-01	610.85324	1015.891369	0.728882346	BRCA
TCGA-BH-A0HU-01	-6.26263592	-313.1992272	0.847778879	BRCA
TCGA-D8-A140-01	684.0987526	1009.461088	0.729528245	BRCA
TCGA-A7-A0CD-01	-299.8047631	-224.2070672	0.840778775	BRCA
TCGA-D8-A1JF-01	528.2328315	1322.955236	0.6972935	BRCA
TCGA-A2-A4S1-01	1805.003756	3272.835431	0.466557636	BRCA
TCGA-5T-A9QA-01	-359.4023901	-1810.687001	0.943021368	BRCA
TCGA-AR-A2LK-01	393.097722	926.5991125	0.73779309	BRCA
TCGA-AR-A1AH-01	-384.8843772	-823.6097231	0.885098438	BRCA
TCGA-AR-A254-01	1531.641322	2763.639776	0.531303846	BRCA
TCGA-E2-A1IO-01	912.3004314	2213.136652	0.597954227	BRCA
TCGA-S3-A6ZF-01	796.0705491	1099.844765	0.720390144	BRCA
TCGA-B6-A0IB-01	-757.4989059	-1418.495339	0.922314572	BRCA
TCGA-A8-A07J-01	1514.968812	3221.214459	0.473246283	BRCA
TCGA-AN-A0FV-01	-164.6881938	319.9308641	0.794902572	BRCA
TCGA-AN-A0XP-01	24.44724295	510.5461906	0.777617072	BRCA
TCGA-A8-A08Z-01	1173.973268	2706.603703	0.538377943	BRCA
TCGA-E9-A226-01	-95.57366012	684.4531541	0.76131533	BRCA
TCGA-AR-A1AW-01	3071.218442	4259.1231	0.334070838	BRCA
TCGA-GI-A2C9-01	535.8332268	867.1934478	0.743651242	BRCA
TCGA-EW-A6SA-01	-1011.659691	-1882.59977	0.946481072	BRCA
TCGA-E9-A1NG-01	1267.054251	3144.02927	0.483196537	BRCA
TCGA-A8-A07L-01	-366.27451	-144.9844615	0.834426394	BRCA
TCGA-E2-A15L-01	-125.9340668	396.720541	0.78801318	BRCA
TCGA-D8-A1JI-01	-5.20436159	-363.7528079	0.851691057	BRCA
TCGA-GM-A2DO-01	3056.838206	3262.424538	0.467908768	BRCA
TCGA-EW-A1P6-01	-47.72280402	553.7003452	0.773618737	BRCA
TCGA-AR-A1AI-01	1795.414112	1532.510019	0.674918636	BRCA
TCGA-AR-A0U3-01	80.18153823	-409.323902	0.855177469	BRCA
TCGA-A2-A0ES-01	703.1996423	1744.648075	0.651617631	BRCA
TCGA-A8-A06P-01	481.1887655	1768.64504	0.648941628	BRCA
TCGA-S3-AA12-01	-304.8701334	-705.3221957	0.876884509	BRCA
TCGA-E9-A3Q9-01	1074.847225	1508.180623	0.677549541	BRCA
TCGA-BH-A0HX-01	336.4648354	987.6275628	0.731716494	BRCA
TCGA-AC-A3W7-01	153.6059183	711.250052	0.758759055	BRCA
TCGA-AO-A124-01	175.6059812	-566.8529276	0.866933475	BRCA
TCGA-AC-A5XU-01	-22.48337489	506.7125241	0.777970763	BRCA
TCGA-LL-A6FQ-01	592.265008	618.8201094	0.767526523	BRCA
TCGA-AQ-A1H2-01	275.1167424	128.958979	0.811596372	BRCA
TCGA-BH-A0DQ-01	515.9262911	1875.969175	0.636875398	BRCA
TCGA-E2-A106-01	-602.3328138	-1136.873203	0.905556174	BRCA
TCGA-A2-A25F-01	3314.193685	5350.271585	0.179473583	BRCA
TCGA-AN-A0AT-01	506.6972222	37.50954496	0.819365398	BRCA
TCGA-D8-A27T-01	1179.4426	2433.035118	0.571775011	BRCA
TCGA-A2-A04X-01	1706.712114	2052.653745	0.616668247	BRCA
TCGA-A2-A3XT-01	1692.114713	1989.47382	0.623942394	BRCA
TCGA-AR-A0TY-01	-224.207534	-575.2865686	0.867549839	BRCA
TCGA-A2-A0YG-01	46.5251877	-133.0490542	0.833459564	BRCA
TCGA-B6-A0WZ-01	-306.8577543	-310.2469055	0.847548964	BRCA
TCGA-A7-A5ZX-01	-44.06019864	703.6856786	0.759481845	BRCA
TCGA-AC-A23G-01	1067.648796	2795.351699	0.527354524	BRCA
TCGA-GM-A2DA-01	1575.192948	2605.163234	0.55086589	BRCA
TCGA-B6-A0X1-01	1091.240708	486.7330683	0.779810065	BRCA
TCGA-AO-A12E-01	658.1403496	1253.200729	0.704596098	BRCA
TCGA-AR-A250-01	927.9925773	2205.437236	0.598859722	BRCA
TCGA-A8-A06O-01	462.8385335	932.7629951	0.737182033	BRCA
TCGA-AO-A12G-01	395.8074002	1131.274972	0.717182646	BRCA
TCGA-A7-A3IY-01	1356.541577	2348.068284	0.581962554	BRCA
TCGA-BH-A1EY-01	1511.071716	2831.209181	0.522875163	BRCA
TCGA-A8-A079-01	246.3935582	3.088692985	0.822251429	BRCA
TCGA-AO-A03P-01	-33.52591516	56.20777548	0.817788865	BRCA
TCGA-E2-A572-01	126.4205386	-479.6987173	0.860486256	BRCA
TCGA-A2-A0YH-01	1677.791783	2803.69935	0.526313025	BRCA
TCGA-E2-A15G-01	-70.01514197	-218.7770659	0.840346995	BRCA
TCGA-C8-A12M-01	-32.46480915	-358.4542737	0.851283217	BRCA
TCGA-AR-A0TV-01	1261.236375	1074.045313	0.72301156	BRCA
TCGA-A7-A13G-01	93.60241166	687.5277181	0.761022631	BRCA
TCGA-A8-A07E-01	862.155792	2228.683498	0.596123502	BRCA
TCGA-E9-A1N9-01	237.8387232	603.36328	0.768978939	BRCA
TCGA-BH-A0H3-01	729.3635011	1828.783049	0.642200084	BRCA
TCGA-AR-A1AY-01	4.784850304	-103.1597059	0.831027153	BRCA
TCGA-A2-A0D4-01	-540.570659	-914.0441821	0.891198382	BRCA
TCGA-E9-A5UO-01	-790.9164607	-1964.852394	0.9503089	BRCA
TCGA-GM-A2DL-01	773.6778914	1958.75824	0.627459448	BRCA
TCGA-EW-A1PD-01	30.60922491	874.3365224	0.742949826	BRCA
TCGA-A1-A0SI-01	1106.164103	2421.718796	0.573137009	BRCA
TCGA-A2-A0CV-01	996.1384964	1924.735064	0.631340343	BRCA
TCGA-E2-A15E-06	598.2394156	97.92558154	0.814249258	BRCA
TCGA-AO-A12B-01	-47.47242102	-514.8184933	0.863101236	BRCA
TCGA-B6-A408-01	1345.815945	2053.159391	0.616609815	BRCA
TCGA-OL-A5D7-01	1762.529851	1342.801256	0.695202429	BRCA
TCGA-A2-A0EW-01	965.2655641	2297.147788	0.588024652	BRCA
TCGA-A2-A0T4-01	1210.435609	2426.331258	0.572582058	BRCA
TCGA-C8-A131-01	742.0167069	1313.29951	0.698308734	BRCA
TCGA-BH-A1EN-01	-115.4906776	237.2791525	0.802205014	BRCA
TCGA-D8-A3Z5-01	-54.92207162	-108.2052344	0.831438885	BRCA
TCGA-E9-A247-01	-433.7691209	-714.1951249	0.877509851	BRCA
TCGA-C8-A12Q-01	759.1228622	1500.606017	0.678366873	BRCA
TCGA-E2-A1BD-01	15.5740651	368.4004467	0.790565693	BRCA
TCGA-E9-A1RI-01	427.7499919	1693.996108	0.657239461	BRCA
TCGA-E2-A105-01	-396.5299343	-874.7451404	0.888566833	BRCA
TCGA-D8-A1JK-01	1668.577507	2589.53375	0.552779186	BRCA
TCGA-BH-A0BJ-01	700.8400816	1617.544012	0.665655927	BRCA
TCGA-S3-AA14-01	-109.6248195	631.7111254	0.766312184	BRCA
TCGA-C8-A26V-01	408.2121028	528.448067	0.775962198	BRCA
TCGA-BH-A1FB-01	1752.195866	3088.617877	0.49030167	BRCA
TCGA-D8-A1JP-01	848.5022016	2060.669836	0.615741519	BRCA
TCGA-E2-A14X-01	1262.040613	1360.974785	0.693282403	BRCA
TCGA-BH-A0E2-01	342.8465061	1068.77486	0.723545803	BRCA
TCGA-PL-A8LZ-01	2047.466786	3209.608768	0.474746331	BRCA
TCGA-LL-A740-01	656.3407584	1687.891881	0.657914519	BRCA
TCGA-D8-A1X7-01	69.72523582	498.9182376	0.778689099	BRCA
TCGA-AO-A0JD-01	478.5523536	-223.7726211	0.840744248	BRCA
TCGA-D8-A1X5-01	760.8664221	1540.094416	0.674096722	BRCA
TCGA-E9-A22E-01	1179.329102	3067.563348	0.492992911	BRCA
TCGA-AC-A23E-01	709.2005417	2307.220476	0.586828092	BRCA
TCGA-AR-A0U2-01	419.4683284	119.1357267	0.812437936	BRCA
TCGA-A2-A1FV-01	-626.4945944	-498.9148333	0.861919904	BRCA
TCGA-A8-A09B-01	45.82229075	463.0855307	0.78197838	BRCA
TCGA-AN-A0XO-01	-728.7049785	-462.7641515	0.85921715	BRCA
TCGA-A7-A425-01	947.8432366	1721.205217	0.654224036	BRCA
TCGA-A2-A0CZ-01	1159.000147	2613.880989	0.549797439	BRCA
TCGA-GM-A3NY-01	298.507331	461.5236064	0.782121266	BRCA
TCGA-AR-A0U0-01	1797.420114	1950.907769	0.628356314	BRCA
TCGA-AR-A24P-01	331.6489961	1245.443004	0.705403704	BRCA
TCGA-AN-A0G0-01	91.83969481	10.79866768	0.821606805	BRCA
TCGA-AN-A0AM-01	899.3437562	1239.051417	0.706068402	BRCA
TCGA-BH-A0E6-01	857.626254	849.3634553	0.745398492	BRCA
TCGA-E9-A248-01	2057.631989	2477.130038	0.566452864	BRCA
TCGA-B6-A1KN-01	213.7556369	518.2942374	0.77690149	BRCA
TCGA-LL-A9Q3-01	900.427385	1234.544032	0.706536778	BRCA
TCGA-A8-A08B-01	666.1630772	152.8435746	0.809543129	BRCA
TCGA-A1-A0SG-01	561.4570256	1209.11229	0.709173665	BRCA
TCGA-BH-A0H0-01	-202.7656365	-659.1405337	0.873605745	BRCA
TCGA-D8-A1XR-01	-120.1495148	17.43645984	0.821050982	BRCA
TCGA-C8-A12P-01	615.8729932	1441.464455	0.68471958	BRCA
TCGA-LL-A50Y-01	946.4693356	999.8074326	0.730496701	BRCA
TCGA-AO-A03N-01	35.97801054	448.3752569	0.783322458	BRCA
TCGA-E2-A1IU-01	330.6265317	175.177555	0.807614181	BRCA
TCGA-EW-A1IX-01	498.9650798	1651.159071	0.661965573	BRCA
TCGA-A2-A0EV-01	1065.973664	2018.573798	0.62059863	BRCA
TCGA-AC-A3W5-01	1771.252262	3225.299005	0.472718024	BRCA
TCGA-AR-A2LN-01	887.9804621	2292.861146	0.588533483	BRCA
TCGA-E9-A1QZ-01	1826.280028	2658.910891	0.54426426	BRCA
TCGA-BH-A8FY-01	173.4712225	-508.0505369	0.862599084	BRCA
TCGA-AC-A6IX-06	1907.527106	2024.318811	0.619937153	BRCA
TCGA-AR-A1AL-01	620.9497107	1606.387705	0.666877119	BRCA
TCGA-BH-A42T-01	787.2716705	1188.302082	0.711324017	BRCA
TCGA-BH-A0B9-01	1700.033663	1033.153966	0.727145167	BRCA
TCGA-AO-A0J8-01	872.3307058	1375.437341	0.691750915	BRCA
TCGA-BH-A2L8-01	2054.966631	3011.931839	0.500081139	BRCA
TCGA-E9-A1N5-01	1059.457297	2197.38735	0.599805617	BRCA
TCGA-A8-A075-01	980.5480379	1569.951339	0.670853044	BRCA
TCGA-AN-A0FZ-01	-388.6591852	-230.6817242	0.841292924	BRCA
TCGA-D8-A1XJ-01	4.0281683	376.3110393	0.789854078	BRCA
TCGA-E2-A15F-01	127.7284382	22.45930104	0.82062987	BRCA
TCGA-A2-A0EP-01	3063.696304	4969.483058	0.234152418	BRCA
TCGA-BH-A18K-01	180.4211222	886.1382999	0.741789159	BRCA
TCGA-AR-A5QN-01	659.3345481	1286.317899	0.701138225	BRCA
TCGA-E9-A244-01	-7.333754188	8.455715564	0.821802808	BRCA
TCGA-A8-A0A2-01	648.329077	1329.072069	0.696649631	BRCA
TCGA-B6-A40C-01	621.2806977	1404.719363	0.688640604	BRCA
TCGA-AR-A2LQ-01	758.5373815	2460.318967	0.568484729	BRCA
TCGA-EW-A1J6-01	1217.20816	1111.351079	0.719217684	BRCA
TCGA-EW-A1IZ-01	2414.899363	2677.612104	0.541959292	BRCA
TCGA-AC-A2FG-01	167.6312843	533.0254398	0.775538199	BRCA
TCGA-A8-A09Z-01	1194.549053	1099.297783	0.720445829	BRCA
TCGA-EW-A1P1-01	1497.881936	3149.465225	0.482497782	BRCA
TCGA-A8-A0A9-01	421.7759908	936.1941257	0.736841626	BRCA
TCGA-BH-A0DT-01	801.053778	1541.880621	0.673903031	BRCA
TCGA-A2-A0T2-01	505.3736124	646.8593139	0.764881711	BRCA
TCGA-A7-A4SA-01	1627.349796	2418.051695	0.573578032	BRCA
TCGA-D8-A27F-01	169.6900017	630.5649457	0.766420265	BRCA
TCGA-D8-A146-01	620.3886507	1737.385735	0.652425893	BRCA
TCGA-D8-A27E-01	285.1550419	274.4364413	0.79893664	BRCA
TCGA-C8-A138-01	1707.187984	2823.156205	0.523882417	BRCA
TCGA-E2-A14V-01	-300.8346075	-515.4463395	0.863147777	BRCA
TCGA-AC-A5EH-01	847.3751052	1848.486578	0.639980385	BRCA
TCGA-A2-A0YL-01	704.8852487	1592.252368	0.668421834	BRCA
TCGA-E2-A1LK-01	120.8537378	-917.6238569	0.891436613	BRCA
TCGA-D8-A13Z-01	1160.963625	1798.252293	0.645628906	BRCA
TCGA-D8-A27V-01	55.43001389	744.1212115	0.755607299	BRCA
TCGA-EW-A3U0-01	2675.845246	3678.511769	0.413091617	BRCA
TCGA-A2-A4S2-01	1348.144637	1967.268764	0.626486234	BRCA
TCGA-D8-A1XV-01	-454.3399681	-1068.762233	0.901269613	BRCA
TCGA-BH-A1F0-01	2485.910842	3882.011163	0.385707851	BRCA
TCGA-AN-A0FT-01	613.6514012	1399.03932	0.68924493	BRCA
TCGA-E2-A15K-01	1242.758497	1607.000788	0.666810057	BRCA
TCGA-BH-A0DL-01	1890.344159	2002.960141	0.622394146	BRCA
TCGA-A2-A0EY-01	871.9856848	1226.998158	0.7073202	BRCA
TCGA-B6-A0IG-01	-18.512316	-117.4170601	0.832189423	BRCA
TCGA-BH-A0HI-01	442.8252725	1156.717015	0.714575065	BRCA
TCGA-E2-A576-01	224.6035422	186.7478146	0.806611463	BRCA
TCGA-BH-A201-01	-21.26268111	860.661535	0.744291928	BRCA
TCGA-D8-A1JB-01	1890.835381	2640.493797	0.546530201	BRCA
TCGA-A1-A0SN-01	1101.998447	1968.35688	0.626361733	BRCA
TCGA-A8-A08A-01	745.8401093	1376.030672	0.691688018	BRCA
TCGA-A2-A0YI-01	1763.467248	2888.919226	0.515635589	BRCA
TCGA-AR-A1AN-01	603.81341	1734.335295	0.65276517	BRCA
TCGA-AR-A2LM-01	526.4088604	1663.920207	0.660560395	BRCA
TCGA-AR-A5QQ-01	2189.635038	2695.99936	0.539689038	BRCA
TCGA-AR-A0TR-01	-109.2386211	-1324.780969	0.916911537	BRCA
TCGA-GM-A3XG-01	-242.8969174	-372.7977734	0.852386078	BRCA
TCGA-BH-A1FC-01	1557.94413	1509.434522	0.677414159	BRCA
TCGA-A2-A0D1-01	-379.709879	-678.7395384	0.87500213	BRCA
TCGA-EW-A1P7-01	2623.626424	3797.513108	0.397121465	BRCA
TCGA-AR-A1AP-01	823.3898322	1435.251355	0.685383975	BRCA
TCGA-E2-A150-01	1032.199839	1523.990701	0.67584087	BRCA
TCGA-EW-A2FW-01	-183.9005199	-53.64875893	0.826962753	BRCA
TCGA-AR-A1AV-01	22.95239683	306.4166259	0.796104612	BRCA
TCGA-A2-A0T1-01	2124.855766	3522.227829	0.433872916	BRCA
TCGA-AO-A0JF-01	1175.371305	2782.525465	0.528953251	BRCA
TCGA-OL-A6VR-01	-446.8993186	-1296.391074	0.915240447	BRCA
TCGA-A8-A090-01	800.7311019	1492.937148	0.679193522	BRCA
TCGA-BH-A0BG-01	1579.951	1706.284818	0.655878871	BRCA
TCGA-AO-A1KP-01	-692.981696	-1183.959158	0.908466635	BRCA
TCGA-LL-A441-01	2250.534706	2655.461775	0.544688924	BRCA
TCGA-C8-A133-01	-179.9355697	-1347.047828	0.918211071	BRCA
TCGA-BH-A8FZ-01	1760.762075	2863.679299	0.518806455	BRCA
TCGA-E2-A1II-01	2465.212534	2547.470677	0.557913892	BRCA
TCGA-EW-A6SC-01	747.3762594	1748.276286	0.651213552	BRCA
TCGA-AN-A0XT-01	-98.62737306	14.11392279	0.821329296	BRCA
TCGA-BH-A0RX-01	2213.287672	3454.219647	0.442845402	BRCA
TCGA-A8-A08X-01	1351.544486	2441.945128	0.570701519	BRCA
TCGA-AO-A03V-01	-44.31576611	-50.10575453	0.826670228	BRCA
TCGA-EW-A1PH-01	215.1966631	-83.94933401	0.829455356	BRCA
TCGA-A2-A0ST-01	3010.523614	3671.947962	0.413968866	BRCA
TCGA-BH-A0BC-01	1509.537318	2620.546438	0.548979911	BRCA
TCGA-E9-A1NH-01	642.8823022	1858.835134	0.638812424	BRCA
TCGA-B6-A0X5-01	-298.4312321	-689.9429068	0.875797092	BRCA
TCGA-AC-A4ZE-01	-68.97297288	-152.7067773	0.835050577	BRCA
TCGA-A8-A07Z-01	598.029035	323.3605018	0.794597021	BRCA
TCGA-OL-A66P-01	2640.431015	3719.292488	0.407632737	BRCA
TCGA-E2-A1LE-01	1489.955731	2712.293161	0.537673975	BRCA
TCGA-C8-A8HR-01	1534.322607	2956.624961	0.507094949	BRCA
TCGA-A8-A09T-01	315.2456159	875.2764552	0.742857468	BRCA
TCGA-BH-A0HB-01	1239.290191	1724.994743	0.653803236	BRCA
TCGA-A8-A08G-01	472.7479983	894.3410491	0.740981133	BRCA
TCGA-A2-A0EQ-01	2292.392353	2675.403149	0.542231764	BRCA
TCGA-A8-A081-01	1187.938522	848.9648149	0.745437499	BRCA
TCGA-AO-A1KO-01	48.88051344	346.7562196	0.792507297	BRCA
TCGA-BH-A0HW-01	-1003.536586	-2151.654981	0.958486814	BRCA
TCGA-OL-A66H-01	1380.183863	1984.504926	0.624512213	BRCA
TCGA-A2-A0T0-01	529.835215	928.600591	0.737594739	BRCA
TCGA-AN-A04C-01	434.1094604	163.4919533	0.80862453	BRCA
TCGA-E2-A573-01	1868.358939	1825.989878	0.642514314	BRCA
TCGA-AN-A0XS-01	1170.411766	2307.351578	0.586812509	BRCA
TCGA-D8-A3Z6-01	12.24977146	519.1589854	0.776821563	BRCA
TCGA-EW-A3E8-01	1695.232164	2593.774859	0.552260295	BRCA
TCGA-C8-A137-01	-616.8736736	-513.9775567	0.863038889	BRCA
TCGA-GM-A4E0-01	1941.648301	3528.557232	0.433035649	BRCA
TCGA-E2-A1B4-01	-313.152021	-340.0681968	0.849864008	BRCA
TCGA-EW-A2FS-01	819.0372531	960.1794068	0.734456799	BRCA
TCGA-S3-A6ZG-01	542.4695944	688.6324671	0.760917421	BRCA
TCGA-GM-A3XN-01	1097.363995	2307.235026	0.586826362	BRCA
TCGA-EW-A1P8-01	1383.555757	1654.925465	0.661551082	BRCA
TCGA-E2-A156-01	-378.1603792	-1095.322028	0.902951892	BRCA
TCGA-AC-A8OP-01	364.6040224	834.406702	0.746860242	BRCA
TCGA-AN-A0FS-01	-49.23036299	833.655304	0.746933583	BRCA
TCGA-B6-A0IM-01	-74.4306465	298.9673568	0.796765857	BRCA
TCGA-E9-A3HO-01	803.0487228	659.688655	0.763667255	BRCA
TCGA-D8-A27K-01	814.6147961	1444.075325	0.684440218	BRCA
TCGA-E9-A2JT-01	3131.302059	4134.925777	0.351197706	BRCA
TCGA-GM-A2DK-01	921.8008632	1743.716037	0.651721403	BRCA
TCGA-AR-A1AK-01	1654.857668	2736.281799	0.534701692	BRCA
TCGA-E2-A15R-01	-878.5771148	-1393.909283	0.920913927	BRCA
TCGA-BH-A18Q-01	794.7068958	783.751759	0.751784056	BRCA
TCGA-E2-A153-01	684.6506059	2197.255739	0.599821074	BRCA
TCGA-BH-A0BT-01	512.237684	905.6697205	0.739863417	BRCA
TCGA-E9-A54Y-01	115.8954053	-1007.021874	0.897306132	BRCA
TCGA-E2-A14Q-01	180.6411749	379.1525952	0.789598199	BRCA
TCGA-BH-A0HN-01	3.959633758	-709.5153814	0.877180219	BRCA
TCGA-E2-A1IK-01	1159.131599	1020.960683	0.728372693	BRCA
TCGA-E2-A10C-01	1274.691151	1435.869568	0.685317893	BRCA
TCGA-A8-A095-01	224.0169173	506.3941864	0.778000122	BRCA
TCGA-BH-A18J-01	135.8275698	791.2225561	0.751060478	BRCA
TCGA-BH-A28O-01	518.7885861	1603.440516	0.667199426	BRCA
TCGA-AC-A3TN-01	112.8078401	211.3143648	0.804474731	BRCA
TCGA-A7-A13E-01	422.4445216	909.6830253	0.739466963	BRCA
TCGA-BH-A0W5-01	2071.619424	3044.138067	0.495981652	BRCA
TCGA-GM-A2DD-01	2285.483541	3533.543261	0.432375823	BRCA
TCGA-AN-A0XV-01	568.9210915	1356.787515	0.693725224	BRCA
TCGA-E2-A1IL-01	-208.4418883	389.8089486	0.788637385	BRCA
TCGA-EW-A2FR-01	752.7274567	2370.755915	0.579251096	BRCA
TCGA-3C-AAAU-01	-512.6242545	-1136.126512	0.905509671	BRCA
TCGA-AR-A24W-01	-160.8561204	550.8315694	0.7738855	BRCA
TCGA-OL-A5RZ-01	-342.7996296	-826.8971695	0.885322919	BRCA
TCGA-E9-A1RB-01	139.3292789	163.9392912	0.808585897	BRCA
TCGA-AN-A0AJ-01	1393.908184	1759.216134	0.649994047	BRCA
TCGA-AR-A1AT-01	1728.532128	2280.54065	0.589994648	BRCA
TCGA-A8-A09Q-01	1459.900536	2369.340772	0.579420411	BRCA
TCGA-A8-A083-01	-201.0760466	-973.9494509	0.895152682	BRCA
TCGA-AN-A0XL-01	93.82682602	1201.887214	0.709920994	BRCA
TCGA-E9-A1RC-01	-524.599197	-603.6315614	0.869611657	BRCA
TCGA-D8-A27I-01	1309.48363	2658.267579	0.544343476	BRCA
TCGA-A2-A04Y-01	1316.35294	1735.450287	0.652641173	BRCA
TCGA-PE-A5DC-01	94.23696361	22.94696611	0.820588961	BRCA
TCGA-OL-A5D8-01	440.1490355	467.7778265	0.781548877	BRCA
TCGA-A7-A26E-01	328.2357803	1386.578352	0.69056903	BRCA
TCGA-AN-A0FL-01	-270.0548059	-848.0569338	0.886762868	BRCA
TCGA-A8-A0A1-01	1734.62664	2860.56336	0.519197414	BRCA
TCGA-AN-A0FN-01	2141.340981	4232.650374	0.337730944	BRCA
TCGA-D8-A1J9-01	507.5545458	1331.739121	0.696368717	BRCA
TCGA-BH-A1EO-01	1095.579655	2846.644449	0.520942503	BRCA
TCGA-B6-A0I2-01	2010.706716	1684.992587	0.658234962	BRCA
TCGA-E9-A5UP-01	195.1349866	-1023.164355	0.898349543	BRCA
TCGA-A2-A0T5-01	89.18152492	448.4961771	0.783311424	BRCA
TCGA-A7-A0DA-01	-59.20985724	354.7014361	0.791795496	BRCA
TCGA-B6-A0IC-01	-507.5906763	-2034.813049	0.95345569	BRCA
TCGA-BH-A5J0-01	1847.408166	3007.391716	0.500658148	BRCA
TCGA-A2-A0CY-01	-522.3972976	-1539.95828	0.929057589	BRCA
TCGA-E9-A245-01	-303.7216478	-510.7414491	0.862798839	BRCA
TCGA-GM-A3NW-01	277.214969	245.6278048	0.801472737	BRCA
TCGA-A1-A0SB-01	-1069.001492	-1418.332627	0.922305342	BRCA
TCGA-OL-A66N-01	1074.010734	1772.49249	0.648511833	BRCA
TCGA-A2-A0CQ-01	733.5879857	680.9459499	0.761649027	BRCA
TCGA-C8-A1HG-01	1448.615355	1934.756052	0.630198918	BRCA
TCGA-AC-A2BK-01	-686.925262	-1996.857934	0.951760948	BRCA
TCGA-A8-A08J-01	463.9290526	1190.746359	0.71107179	BRCA
TCGA-A8-A09V-01	-372.8842774	211.2784239	0.804477865	BRCA
TCGA-A2-A0T3-01	-477.3528765	-736.4985864	0.879075167	BRCA
TCGA-C8-A1HK-01	125.8103889	-149.1182129	0.834760652	BRCA
TCGA-AN-A04A-01	198.3212069	1159.753027	0.714263235	BRCA
TCGA-E9-A1RG-01	693.9435643	993.644692	0.731114181	BRCA
TCGA-JL-A3YW-01	1709.126244	3252.601144	0.469182652	BRCA
TCGA-E2-A154-01	-355.0016422	-55.67904494	0.827130282	BRCA
TCGA-A2-A04U-01	-260.1032408	-431.0745248	0.856828017	BRCA
TCGA-BH-A0EE-01	745.4205901	-335.6927948	0.849525361	BRCA
TCGA-BH-A0H5-01	3051.973648	3876.002547	0.386521448	BRCA
TCGA-EW-A1IW-01	559.2673079	1219.710773	0.708075961	BRCA
TCGA-AO-A0J4-01	1403.459704	1622.988006	0.665059368	BRCA
TCGA-A7-A3J1-01	1718.073392	2625.924919	0.548319849	BRCA
TCGA-E9-A243-01	2778.332561	4106.409437	0.355113852	BRCA
TCGA-C8-A134-01	1154.142704	1100.181477	0.720355864	BRCA
TCGA-D8-A1Y1-01	655.7338062	1749.781436	0.651045867	BRCA
TCGA-AO-A12A-01	621.1520024	1365.346855	0.692819759	BRCA
TCGA-E2-A108-01	2682.416737	4628.54708	0.282493128	BRCA
TCGA-BH-A0E1-01	-203.2752873	61.01628579	0.817382441	BRCA
TCGA-E2-A14U-01	-164.1672368	-675.5397833	0.874774649	BRCA
TCGA-BH-A0HL-01	-1148.324993	-2180.166412	0.959671756	BRCA
TCGA-E9-A229-01	930.6102419	2392.092266	0.57669527	BRCA
TCGA-A8-A08T-01	78.74050046	454.9288954	0.782724103	BRCA
TCGA-E9-A1RF-01	1322.010888	2346.473221	0.582152942	BRCA
TCGA-A2-A04T-01	1163.081003	901.1429451	0.740310286	BRCA
TCGA-E2-A15P-01	-100.8142401	228.8771717	0.802940752	BRCA
TCGA-C8-A3M8-01	-252.6316202	-62.65806833	0.827705593	BRCA
TCGA-LL-A5YO-01	2795.65695	3541.766622	0.43128708	BRCA
TCGA-OL-A66L-01	1368.802778	2267.069118	0.591590112	BRCA
TCGA-OL-A66K-01	-5.477541126	604.8240027	0.76884185	BRCA
TCGA-E2-A1LG-01	249.3361991	-770.0892169	0.88141486	BRCA
TCGA-E2-A1LS-01	-258.9622307	-597.6006975	0.869174231	BRCA
TCGA-A7-A426-01	568.022402	1224.044216	0.707626645	BRCA
TCGA-BH-A0B7-01	1666.561576	2708.766254	0.53811041	BRCA
TCGA-AC-A2FO-01	1640.483074	2777.771373	0.52954535	BRCA
TCGA-D8-A27L-01	955.1020925	2107.849595	0.610269908	BRCA
TCGA-AC-A2FF-01	1455.206792	3069.481687	0.492747899	BRCA
TCGA-GM-A2D9-01	619.5949025	1161.625706	0.71407082	BRCA
TCGA-A2-A0D3-01	457.3655786	268.3858492	0.799470475	BRCA
TCGA-A2-A0EO-01	950.4030918	2216.828632	0.597519758	BRCA
TCGA-A2-A0T7-01	443.7623946	1203.805539	0.709722649	BRCA
TCGA-OL-A6VO-01	492.6819907	28.95309846	0.820084774	BRCA
TCGA-BH-A0EI-01	-249.1880145	603.7526533	0.7689424	BRCA
TCGA-A8-A094-01	1565.603445	2294.920629	0.588289048	BRCA
TCGA-A8-A092-01	167.7227236	376.0364379	0.789878798	BRCA
TCGA-AC-A3W6-01	1642.690776	3141.346715	0.483541248	BRCA
TCGA-BH-A0BA-01	467.8689649	984.3827995	0.732041057	BRCA
TCGA-EW-A1OX-01	-1200.802357	-2501.032511	0.97184334	BRCA
TCGA-A2-A0CR-01	2724.256144	3790.485271	0.398068026	BRCA
TCGA-D8-A1JD-01	772.9437456	1861.717891	0.638486807	BRCA
TCGA-C8-A26X-01	2079.639471	3337.292978	0.458168161	BRCA
TCGA-A1-A0SE-01	-62.19195336	560.5564964	0.772980636	BRCA
TCGA-A7-A4SF-01	325.3966455	194.822973	0.805910263	BRCA
TCGA-OL-A66O-01	-328.4759266	-514.6852236	0.863091356	BRCA
TCGA-C8-A26W-01	1072.300715	1736.662096	0.65250639	BRCA
TCGA-E2-A9RU-01	494.6491154	794.3744874	0.75075493	BRCA
TCGA-AN-A0FW-01	230.9573768	614.6216408	0.767921427	BRCA
TCGA-D8-A1JC-01	636.8251357	1244.629132	0.705488377	BRCA
TCGA-C8-A12V-01	2938.877612	3755.937101	0.402715047	BRCA
TCGA-A2-A04P-01	1268.770316	1651.744348	0.661901177	BRCA
TCGA-BH-A0W3-01	60.97434238	-347.9413244	0.850472488	BRCA
TCGA-BH-A0B5-01	734.690199	1365.754144	0.692776646	BRCA
TCGA-S3-AA10-01	2291.969119	2598.843907	0.551639826	BRCA
TCGA-BH-A0B0-01	1309.721058	2474.628692	0.566755407	BRCA
TCGA-E2-A574-01	-750.0334354	-1926.136288	0.948524374	BRCA
TCGA-AN-A0XN-01	1266.639336	3018.601384	0.499233096	BRCA
TCGA-AN-A0XW-01	1784.471943	3344.558487	0.457219932	BRCA
TCGA-C8-A1HF-01	1539.755284	2484.617561	0.565546775	BRCA
TCGA-AR-A2LO-01	1431.4341	2262.215882	0.592164326	BRCA
TCGA-D8-A1XA-01	231.6702243	484.9991979	0.779969368	BRCA
TCGA-BH-A0BL-01	1730.928256	3218.646984	0.47357825	BRCA
TCGA-EW-A1J2-01	1004.135614	2236.864126	0.595158941	BRCA
TCGA-BH-A0AZ-01	695.4978474	2351.380155	0.581567145	BRCA
TCGA-E9-A227-01	1357.567479	2177.496221	0.602139312	BRCA
TCGA-A2-A0D2-01	1125.794251	1348.358768	0.694615804	BRCA
TCGA-D8-A1XM-01	1246.381231	2427.089769	0.572490772	BRCA
TCGA-D8-A1Y3-01	1238.78785	1407.861324	0.688306111	BRCA
TCGA-C8-A275-01	1804.093666	2279.756238	0.590087611	BRCA
TCGA-E2-A3DX-01	1965.692949	3469.329433	0.440855713	BRCA
TCGA-C8-A1HM-01	2159.597155	2183.203961	0.601470185	BRCA
TCGA-E2-A158-01	-416.9584302	-1575.869687	0.93099474	BRCA
TCGA-AR-A0TP-01	-668.3040938	-1274.973876	0.913969266	BRCA
TCGA-A7-A26F-01	1399.984507	2702.492422	0.538886407	BRCA
TCGA-A2-A1FW-01	-124.0343158	161.9707678	0.808755879	BRCA
TCGA-E2-A15A-06	1705.46471	2046.024883	0.617433955	BRCA
TCGA-BH-A0C7-01	343.3379743	519.4447972	0.776795143	BRCA
TCGA-AR-A1AJ-01	2623.091465	3858.086937	0.388945526	BRCA
TCGA-E9-A1R5-01	-96.01815039	500.5799025	0.778536043	BRCA
TCGA-A8-A09A-01	512.3246169	1407.000825	0.688397735	BRCA
TCGA-GM-A2DC-01	-21.30050994	-270.9512874	0.844473629	BRCA
TCGA-A2-A3KC-01	749.3199841	1815.798664	0.643659904	BRCA
TCGA-AO-A0J9-01	1774.792968	3181.119518	0.478422747	BRCA
TCGA-E2-A14Y-01	-50.74419894	-623.7913664	0.871068925	BRCA
TCGA-D8-A4Z1-01	426.3062832	1182.555259	0.711916677	BRCA
TCGA-3C-AALI-01	1124.902975	1361.284494	0.69324964	BRCA
TCGA-E2-A159-01	1822.751325	2366.514175	0.579758526	BRCA
TCGA-E2-A155-01	-595.9141635	-1093.163904	0.90281571	BRCA
TCGA-A8-A082-01	318.5400169	611.3456567	0.768229361	BRCA
TCGA-E2-A14R-01	1383.202929	1007.670882	0.72970795	BRCA
TCGA-D8-A141-01	2158.947554	3763.141979	0.401746781	BRCA
TCGA-BH-A204-01	-461.8145895	-220.174574	0.840458173	BRCA
TCGA-E2-A109-01	174.9611737	450.7798403	0.783103001	BRCA
TCGA-C8-A1HJ-01	127.0828318	-129.6359579	0.833182615	BRCA
TCGA-BH-A0C1-01	824.3570417	1552.234947	0.672779324	BRCA
TCGA-D8-A1Y2-01	2218.160175	3925.047296	0.379871808	BRCA
TCGA-AR-A2LJ-01	1839.772629	2912.277768	0.512694772	BRCA
TCGA-AC-A2QH-01	-914.1017173	-892.2264773	0.889741077	BRCA
TCGA-A2-A0YK-01	2114.133097	3382.397559	0.452273135	BRCA
TCGA-E9-A22H-01	462.1313398	385.4550758	0.789030179	BRCA
TCGA-E2-A1L8-01	439.693555	1172.578916	0.712944317	BRCA
TCGA-BH-A0B8-01	23.7860949	254.1054763	0.800727913	BRCA
TCGA-BH-A18G-01	483.7087907	655.6871277	0.76404634	BRCA
TCGA-JL-A3YX-01	-303.6130277	-357.39023	0.851201253	BRCA
TCGA-S3-AA17-01	2363.395589	2936.144705	0.509683724	BRCA
TCGA-E2-A15M-01	2029.727511	3685.124082	0.412207497	BRCA
TCGA-E2-A56Z-01	-110.8504424	-364.8093654	0.851772321	BRCA
TCGA-A7-A0CH-01	-30.23445924	319.0084383	0.794984718	BRCA
TCGA-AR-A0TZ-01	-154.2719911	-61.11892317	0.827578789	BRCA
TCGA-E2-A15I-01	900.6613126	1283.726813	0.701409368	BRCA
TCGA-BH-A0B4-01	783.3697871	1910.312319	0.632980744	BRCA
TCGA-E2-A15K-06	-151.0111411	-1321.207765	0.916702086	BRCA
TCGA-BH-A0WA-01	341.7283544	532.8791289	0.775551757	BRCA
TCGA-A2-A0ET-01	428.7205018	-255.043248	0.843220647	BRCA
TCGA-OL-A5RW-01	530.5357356	311.731806	0.79563222	BRCA
TCGA-AN-A0FD-01	538.1132218	1489.292224	0.679586116	BRCA
TCGA-BH-A0H7-01	206.4783676	1007.096204	0.729765626	BRCA
TCGA-LL-A5YL-01	1171.048417	1648.75924	0.662229568	BRCA
TCGA-A2-A0D0-01	934.2458253	50.2676303	0.818290374	BRCA
TCGA-AO-A129-01	1571.620659	1855.566346	0.639181506	BRCA
TCGA-BH-A1EW-01	957.2540928	1408.186799	0.688271453	BRCA
TCGA-AO-A03M-01	1513.47167	1839.284213	0.641017744	BRCA
TCGA-B6-A0RP-01	712.999776	1674.45948	0.659398127	BRCA
TCGA-E2-A15T-01	-577.1362896	-1225.875956	0.911021072	BRCA
TCGA-A2-A4RW-01	526.7465633	1185.821603	0.711579887	BRCA
TCGA-A8-A08O-01	-438.7938235	46.72399571	0.818589257	BRCA
TCGA-BH-A18I-01	1238.090721	2630.308196	0.547781669	BRCA
TCGA-BH-A0BM-01	231.1841228	987.503863	0.73172887	BRCA
TCGA-E2-A14N-01	860.0348902	225.3462385	0.803249581	BRCA
TCGA-5L-AAT0-01	1271.823879	2349.470531	0.581795155	BRCA
TCGA-BH-A6R9-01	1938.332581	4019.229253	0.367047416	BRCA
TCGA-EW-A1PG-01	123.3915462	956.1621074	0.73485687	BRCA
TCGA-AN-A03Y-01	516.6524197	571.9232523	0.77192101	BRCA
TCGA-B6-A0RT-01	3107.216283	4058.731384	0.36164754	BRCA
TCGA-A2-A25D-01	1954.938546	2527.76942	0.560311553	BRCA
TCGA-A7-A56D-01	1036.093425	1857.475212	0.638965992	BRCA
TCGA-D8-A73W-01	1026.324515	1975.4937	0.625544749	BRCA
TCGA-AO-A0J5-01	278.4092801	1565.573089	0.671329508	BRCA
TCGA-A2-A1G6-01	595.2818972	1162.904825	0.713939362	BRCA
TCGA-AC-A3OD-01	2151.458103	3234.979079	0.47146541	BRCA
TCGA-A7-A0CJ-01	30.36373658	-384.0174729	0.853246118	BRCA
TCGA-A8-A07U-01	2347.71463	3189.289852	0.477369253	BRCA
TCGA-D8-A1XS-01	340.5756746	1146.944904	0.715577799	BRCA
TCGA-B6-A0I8-01	-476.0091641	-279.707267	0.845161322	BRCA
TCGA-LL-A5YM-01	519.1162477	655.7475165	0.764040621	BRCA
TCGA-E2-A15E-01	-438.7020347	-215.5785012	0.840092404	BRCA
TCGA-D8-A27G-01	969.0180534	1982.668795	0.624722692	BRCA
TCGA-BH-A1EX-01	889.5377509	1968.874572	0.626302494	BRCA
TCGA-A8-A076-01	592.9689448	1472.480631	0.681394374	BRCA
TCGA-EW-A1OV-01	2639.202112	3587.117277	0.425271569	BRCA
TCGA-B6-A0X7-01	-147.8764926	541.4553782	0.774756423	BRCA
TCGA-B6-A0WT-01	-81.44695469	565.3192058	0.772536911	BRCA
TCGA-A2-A4S3-01	976.0659295	998.4815344	0.730629601	BRCA
TCGA-BH-A0BZ-01	1782.198605	3080.052537	0.491397079	BRCA
TCGA-OL-A5RU-01	1626.23508	1997.46635	0.623025135	BRCA
TCGA-D8-A73U-01	2962.656469	4547.994019	0.293815761	BRCA
TCGA-A2-A0YT-01	141.9397964	-16.51650615	0.823885857	BRCA
TCGA-A1-A0SK-01	-1290.79597	-2688.320981	0.977953119	BRCA
TCGA-E9-A295-01	227.6517174	773.4043791	0.752784749	BRCA
TCGA-AR-A1AR-01	1868.08615	2965.677472	0.505949219	BRCA
TCGA-D8-A1XY-01	157.6400573	1169.728167	0.713237685	BRCA
TCGA-LL-A8F5-01	1078.774506	1100.055432	0.720368696	BRCA
TCGA-E9-A1R6-01	-154.8175365	5.307699621	0.822066008	BRCA
TCGA-BH-A1FL-01	-137.9098644	15.75535829	0.821191824	BRCA
TCGA-E9-A1RE-01	-412.8528265	-508.4887714	0.862631624	BRCA
TCGA-D8-A1JN-01	111.5456205	-807.5314165	0.88399757	BRCA
TCGA-D8-A145-01	523.6891183	1390.974172	0.690102194	BRCA
TCGA-B6-A0IK-01	397.5460788	412.7595657	0.786561526	BRCA
TCGA-C8-A1HE-01	217.8640493	357.2503775	0.791566912	BRCA
TCGA-A8-A0AB-01	-801.0183243	-1023.771519	0.89838869	BRCA
TCGA-EW-A1J3-01	155.5159694	337.4193078	0.793342399	BRCA
TCGA-GI-A2C8-01	1171.002532	2665.968824	0.543394834	BRCA
TCGA-A2-A0YJ-01	-349.8473226	-997.1495871	0.896665528	BRCA
TCGA-A8-A0A7-01	2735.383387	4264.720527	0.333296293	BRCA
TCGA-A8-A08L-01	1097.924884	1259.805015	0.703907849	BRCA
TCGA-BH-A0H6-01	-182.0897035	461.8842067	0.782088282	BRCA
TCGA-D8-A1XL-01	1656.54411	1870.483165	0.637496038	BRCA
TCGA-E2-A10B-01	427.4356843	1018.918624	0.728578044	BRCA
TCGA-E9-A228-01	231.5754409	262.9880381	0.799946185	BRCA
TCGA-A2-A3KD-01	230.3285689	493.4292342	0.779194365	BRCA
TCGA-AQ-A7U7-01	2591.989608	4198.077512	0.342503282	BRCA
TCGA-AO-A1KS-01	210.3684304	469.0792647	0.781429686	BRCA
TCGA-BH-A0EB-01	1512.458651	2796.271338	0.527239823	BRCA
TCGA-C8-A12W-01	704.7301428	1692.650404	0.657388326	BRCA
TCGA-AR-A24L-01	65.23686314	1053.536827	0.725087979	BRCA
TCGA-EW-A1PB-01	2437.521879	2556.812062	0.556775405	BRCA
TCGA-D8-A1JJ-01	475.5371256	1364.50707	0.692908646	BRCA
TCGA-C8-A12Z-01	-328.9944608	-417.1969459	0.855775923	BRCA
TCGA-A8-A09X-01	1716.634492	2835.791408	0.522301699	BRCA
TCGA-AC-A62Y-01	1266.425772	1909.906534	0.633026855	BRCA
TCGA-AC-A3YJ-01	777.0885107	560.8443154	0.772953832	BRCA
TCGA-E9-A22G-01	118.9578572	-819.5167754	0.884818664	BRCA
TCGA-GM-A5PX-01	534.7220922	1505.464633	0.677842704	BRCA
TCGA-A2-A4RX-01	863.9835405	1827.149234	0.642383901	BRCA
TCGA-B6-A0WW-01	-91.70606003	269.7538506	0.799349834	BRCA
TCGA-A2-A0SV-01	1168.31213	2003.275238	0.622357943	BRCA
TCGA-AR-A24U-01	1910.95538	3183.169901	0.478158432	BRCA
TCGA-B6-A0X0-01	-301.5739285	-1030.169134	0.898800746	BRCA
TCGA-BH-A0EA-01	485.2568341	1375.99612	0.691691681	BRCA
TCGA-LL-A440-01	1642.596223	3297.639921	0.463334109	BRCA
TCGA-A1-A0SQ-01	154.4859206	77.74750934	0.815965116	BRCA
TCGA-A8-A09N-01	200.6010322	506.4750474	0.777992665	BRCA
TCGA-AC-A3QQ-01	730.9571211	1748.659355	0.651170878	BRCA
TCGA-BH-A18V-06	2493.739672	2769.584489	0.530564381	BRCA
TCGA-BH-A18H-01	1830.938568	2377.698348	0.578420102	BRCA
TCGA-E2-A1LH-01	2214.6745	2824.267537	0.523743456	BRCA
TCGA-C8-A27A-01	-447.0985911	-937.1409298	0.89273116	BRCA
TCGA-E9-A1R4-01	1684.014929	2291.103628	0.588742036	BRCA
TCGA-A2-A3XU-01	-681.2172693	-1803.816566	0.942685328	BRCA
TCGA-HN-A2NL-01	609.2413715	-202.8897721	0.839080615	BRCA
TCGA-BH-A0BO-01	1161.392999	2504.167912	0.563177708	BRCA
TCGA-D8-A1Y0-01	1288.84492	2280.054611	0.590052251	BRCA
TCGA-B6-A40B-01	250.7110869	704.2009083	0.759432643	BRCA
TCGA-PL-A8LX-01	375.7355252	42.30668734	0.818961518	BRCA
TCGA-B6-A1KF-01	-853.3634826	-1036.810635	0.899227671	BRCA
TCGA-AO-A0J7-01	-496.5059572	-858.6458667	0.887480247	BRCA
TCGA-EW-A2FV-01	1080.40374	1735.072852	0.652683149	BRCA
TCGA-AR-A252-01	2438.912398	3706.412247	0.409358465	BRCA
TCGA-AN-A0XR-01	-329.7776713	-522.1641699	0.863645289	BRCA
TCGA-A2-A0YC-01	560.4463007	1232.837128	0.706714067	BRCA
TCGA-A8-A07P-01	468.0209369	1045.62539	0.725887231	BRCA
TCGA-E9-A3X8-01	1496.808361	2441.553473	0.570748727	BRCA
TCGA-AC-A2B8-01	1150.778368	2422.914911	0.572993123	BRCA
TCGA-AO-A0JL-01	-42.09223343	-23.04205646	0.82442836	BRCA
TCGA-D8-A27W-01	535.8721303	1069.199302	0.723502795	BRCA
TCGA-B6-A0RO-01	-177.7434414	-597.2564524	0.869149242	BRCA
TCGA-BH-A0DE-01	1007.133148	2136.388555	0.606945915	BRCA
TCGA-D8-A147-01	906.1552134	840.60532	0.746254877	BRCA
TCGA-BH-A202-01	1045.446879	1568.411427	0.671020657	BRCA
TCGA-BH-A18R-01	369.0283935	164.989118	0.808495217	BRCA
TCGA-B6-A0RV-01	824.354693	960.734129	0.734401536	BRCA
TCGA-D8-A27P-01	-251.8274619	-61.13770759	0.827580337	BRCA
TCGA-BH-A0W7-01	1739.174357	2920.385982	0.511672545	BRCA
TCGA-AC-A7VB-01	-888.4507428	-1798.077903	0.94240391	BRCA
TCGA-AN-A046-01	1499.317722	2396.008528	0.576225536	BRCA
TCGA-A2-A0SX-01	1979.502534	2828.920313	0.523161525	BRCA
TCGA-A8-A06N-01	-547.7252702	-2053.157177	0.954264172	BRCA
TCGA-BH-A8G0-01	1777.393641	3106.550989	0.488005722	BRCA
TCGA-BH-A0HP-01	664.8112521	1434.771552	0.685435259	BRCA
TCGA-BH-A18U-01	501.2359524	991.3961614	0.731339325	BRCA
TCGA-AN-A0AS-01	665.5945846	1603.448669	0.667198535	BRCA
TCGA-AO-A0JC-01	3654.732858	4372.211356	0.318379191	BRCA
TCGA-BH-A1F2-01	278.387708	1365.925682	0.692758488	BRCA
TCGA-BH-A18M-01	505.7909795	1531.183242	0.675062332	BRCA
TCGA-C8-A12L-01	258.3890475	-36.80668334	0.825570205	BRCA
TCGA-E9-A1R7-01	-557.3645894	-857.003091	0.887369093	BRCA
TCGA-BH-A1FH-01	414.0444145	2041.747631	0.617927715	BRCA
TCGA-AR-A24V-01	827.3279378	2351.901919	0.581504839	BRCA
TCGA-AC-A6IX-01	971.7907653	2112.178846	0.609766358	BRCA
TCGA-D8-A1JH-01	946.7580264	2182.187711	0.601589352	BRCA
TCGA-BH-A1FE-01	1547.563881	2722.43666	0.536417968	BRCA
TCGA-A2-A25C-01	417.9180989	1074.131794	0.72300279	BRCA
TCGA-B6-A0IQ-01	410.5270643	-226.1906084	0.840936367	BRCA
TCGA-AO-A0JI-01	-145.1771936	-641.5645629	0.872347348	BRCA
TCGA-B6-A0IA-01	-324.5472542	-1156.562056	0.906778445	BRCA
TCGA-E2-A1L7-01	1423.939626	1767.453391	0.649074704	BRCA
TCGA-BH-A18F-01	831.7487815	1804.627564	0.644913986	BRCA
TCGA-C8-A1HI-01	63.02349779	360.9830489	0.791231973	BRCA
TCGA-A2-A0YD-01	1199.904343	2662.883666	0.543774948	BRCA
TCGA-A8-A06U-01	622.5165995	560.10732	0.773022465	BRCA
TCGA-BH-A18S-01	94.89686583	-222.5824796	0.840649648	BRCA
TCGA-A8-A08S-01	210.6211416	296.681387	0.796968583	BRCA
TCGA-A8-A08C-01	-97.10499854	-124.2968332	0.832748963	BRCA
TCGA-C8-A1HO-01	-232.3823159	-363.4880923	0.851670694	BRCA
TCGA-AO-A0JG-01	1262.299111	1886.069062	0.635731705	BRCA
TCGA-E9-A1NF-01	842.787668	2594.027125	0.552229424	BRCA
TCGA-AO-A0J6-01	1309.773982	631.4114325	0.766340446	BRCA
TCGA-LL-A5YP-01	941.205959	2100.406639	0.611135046	BRCA
TCGA-BH-A0DI-01	1098.909636	2633.324271	0.547411222	BRCA
TCGA-BH-A1FJ-01	-593.3147362	-925.6742396	0.891971473	BRCA
TCGA-UU-A93S-01	372.7405399	-395.4503336	0.854120118	BRCA
TCGA-A2-A0YE-01	-263.8769477	-285.3610382	0.845604626	BRCA
TCGA-BH-A209-01	2371.453167	2912.954593	0.512609471	BRCA
TCGA-OL-A5RX-01	543.6340535	824.2206541	0.747853682	BRCA
TCGA-E2-A15D-01	340.0374435	868.5738048	0.743515761	BRCA
TCGA-D8-A27H-01	280.8683604	913.0985972	0.739129354	BRCA
TCGA-BH-A1F6-01	1270.810454	1698.737134	0.656714794	BRCA
TCGA-A1-A0SD-01	423.2317287	1319.305575	0.697677402	BRCA
TCGA-D8-A1XC-01	-354.4198343	-1293.364066	0.915061333	BRCA
TCGA-A2-A04R-01	-611.0451624	-581.9409521	0.86803523	BRCA
TCGA-LD-A66U-01	1400.214555	2090.41709	0.612295043	BRCA
TCGA-E2-A15O-01	-55.45978941	-547.982065	0.865549504	BRCA
TCGA-AR-A24T-01	691.9906927	2189.082571	0.600780585	BRCA
TCGA-BH-A0HO-01	836.6745493	1344.010023	0.695074876	BRCA
TCGA-A7-A6VW-01	849.0967444	818.3063721	0.748429732	BRCA
TCGA-BH-A0HY-01	-336.2287368	-22.29291177	0.824366119	BRCA
TCGA-3C-AALJ-01	1119.189073	1632.803102	0.663982745	BRCA
TCGA-BH-AB28-01	959.0602397	1484.271493	0.680126581	BRCA
TCGA-A7-A0CG-01	1455.780141	2675.762371	0.542187458	BRCA
TCGA-A8-A08H-01	2542.921977	4468.269441	0.304981499	BRCA
TCGA-B6-A0WV-01	-981.0977415	-1680.378101	0.936484802	BRCA
TCGA-D8-A1XF-01	-416.3278693	-1255.000679	0.91277565	BRCA
TCGA-BH-A0BQ-01	1056.549066	2187.066353	0.601017151	BRCA
TCGA-EW-A1PC-01	-364.3838324	-731.3340291	0.878713542	BRCA
TCGA-A8-A08I-01	2233.600339	2238.170376	0.595004845	BRCA
TCGA-B6-A0X4-01	-970.6170465	-2223.493286	0.961440245	BRCA
TCGA-E9-A2JS-01	14.64836033	240.32557	0.801937946	BRCA
TCGA-A8-A096-01	1748.935978	3150.926012	0.482309955	BRCA
TCGA-B6-A0WY-01	495.0771628	1180.224292	0.712156921	BRCA
TCGA-A8-A09E-01	-252.4165498	-452.1960381	0.858422466	BRCA
TCGA-BH-A1ES-06	-325.4445082	-1114.826704	0.904178566	BRCA
TCGA-EW-A1OW-01	460.1630348	1035.463758	0.726912373	BRCA
TCGA-D8-A1XD-01	-787.8982714	-319.4069317	0.848261792	BRCA
TCGA-E9-A54X-01	-1097.373674	-2865.078105	0.983041496	BRCA
TCGA-B6-A0RG-01	-385.4061537	-312.5303442	0.847726803	BRCA
TCGA-A8-A097-01	639.9308401	1556.041681	0.672365806	BRCA
TCGA-A2-A0CX-01	964.9533455	1986.034101	0.624336887	BRCA
TCGA-E9-A5FK-01	2397.826029	3203.34309	0.475555604	BRCA
TCGA-C8-A8HQ-01	1107.077828	2116.39381	0.609275865	BRCA
TCGA-BH-A0BP-01	328.2756785	1493.586006	0.679123613	BRCA
TCGA-B6-A0RL-01	-852.9377149	-2907.444822	0.984162929	BRCA
TCGA-A8-A08F-01	1463.043989	2305.759596	0.587001713	BRCA
TCGA-A2-A0CK-01	691.782635	1210.129586	0.709068376	BRCA
TCGA-E9-A1N4-01	1417.543539	2433.322327	0.571740423	BRCA
TCGA-D8-A1XZ-01	734.7214448	1419.604236	0.687054665	BRCA
TCGA-AR-A1AS-01	81.17282955	195.0023391	0.805894676	BRCA
TCGA-EW-A424-01	-329.5462379	88.75990161	0.815029555	BRCA
TCGA-A7-A3RF-01	-489.6151981	-746.2097789	0.879753781	BRCA
TCGA-AR-A24H-01	632.3725389	459.0914627	0.782343679	BRCA
TCGA-A8-A06T-01	484.0566597	813.7112581	0.748876906	BRCA
TCGA-C8-A1HL-01	368.9336247	1151.760609	0.715083835	BRCA
TCGA-D8-A1X8-01	883.1013607	1756.132005	0.650338016	BRCA
TCGA-AO-A1KT-01	515.0056585	1278.267213	0.701980351	BRCA
TCGA-B6-A0RQ-01	-372.6158918	-467.9059899	0.85960305	BRCA
TCGA-AR-A1AQ-01	1975.47246	2467.818224	0.567578761	BRCA
TCGA-OL-A5D6-01	587.7795337	1590.649969	0.668596763	BRCA
TCGA-A8-A091-01	93.73103393	273.1127094	0.799053485	BRCA
TCGA-A7-A4SE-01	306.1926258	988.1273423	0.731666488	BRCA
TCGA-AC-A2FE-01	2020.435882	3139.746216	0.483746878	BRCA
TCGA-C8-A26Z-01	-411.7604462	-280.4656758	0.845220822	BRCA
TCGA-C8-A12Y-01	324.455349	707.2778193	0.759138726	BRCA
TCGA-A7-A13F-01	186.3480708	299.7942291	0.796692505	BRCA
TCGA-BH-A28Q-01	170.1978299	649.8830649	0.76459572	BRCA
TCGA-GM-A5PV-01	530.8186897	-27.11118617	0.824766266	BRCA
TCGA-A7-A4SC-01	613.3635128	1361.382462	0.693239276	BRCA
TCGA-A8-A09G-01	1095.221177	1263.44595	0.703528136	BRCA
TCGA-E2-A15H-01	-167.2975448	-38.03800538	0.825672185	BRCA
TCGA-B6-A0IH-01	1022.195015	1986.416181	0.624293075	BRCA
TCGA-A2-A1G4-01	155.8404047	-189.6828993	0.838024419	BRCA
TCGA-A8-A093-01	-381.7348703	248.8496243	0.801189823	BRCA
TCGA-C8-A12O-01	837.8057939	2010.524606	0.621524667	BRCA
TCGA-AO-A1KQ-01	1112.631913	1434.647946	0.68544847	BRCA
TCGA-AR-A256-01	380.1013127	306.4673627	0.796100105	BRCA
TCGA-OL-A66I-01	2657.909272	3650.239032	0.41686751	BRCA
TCGA-C8-A3M7-01	537.9313876	1291.153449	0.700631942	BRCA
TCGA-A2-A04W-01	273.3106014	897.7164917	0.740648317	BRCA
TCGA-OL-A97C-01	692.3988694	1158.778389	0.714363356	BRCA
TCGA-AR-A1AM-01	682.519998	1369.973858	0.692329828	BRCA
TCGA-AR-A2LR-01	-32.9343359	719.2497197	0.757993653	BRCA
TCGA-EW-A1OZ-01	708.7347128	1357.656996	0.693633295	BRCA
TCGA-A1-A0SF-01	908.3602806	1444.714911	0.684371768	BRCA
TCGA-A1-A0SJ-01	160.6102593	708.0090503	0.759068853	BRCA
TCGA-D8-A1JU-01	1045.114788	2820.731587	0.524185541	BRCA
TCGA-A8-A07F-01	463.6041098	899.457951	0.74047654	BRCA
TCGA-A7-A6VY-01	1454.351153	2028.388718	0.61946828	BRCA
TCGA-A2-A0CU-01	-169.8449164	79.47762193	0.815818275	BRCA
TCGA-E9-A1NE-01	2402.777315	3471.989109	0.440505257	BRCA
TCGA-A7-A0D9-01	-477.2622676	-392.89575	0.853925038	BRCA
TCGA-C8-A12K-01	2404.566238	2952.519099	0.507614312	BRCA
TCGA-A8-A07O-01	755.6713154	522.3484553	0.776526657	BRCA
TCGA-C8-A12U-01	883.7039225	101.5855022	0.813937268	BRCA
TCGA-C8-A8HP-01	1752.920423	2201.771519	0.599290562	BRCA
TCGA-A2-A3XV-01	445.3907671	666.4871574	0.763022593	BRCA
TCGA-BH-A0AW-01	2225.754809	3362.638053	0.454858096	BRCA
TCGA-AN-A0FF-01	956.4928545	1570.258646	0.670819591	BRCA
TCGA-AR-A24M-01	267.2941036	1214.040393	0.708663466	BRCA
TCGA-E2-A2P6-01	399.7971297	479.8161809	0.780445269	BRCA
TCGA-C8-A130-01	246.3694955	761.0026378	0.753981831	BRCA
TCGA-C8-A274-01	-39.2522275	-444.5036674	0.857842729	BRCA
TCGA-D8-A73X-01	252.08558	885.946202	0.741808069	BRCA
TCGA-AO-A0JA-01	775.71122	1996.213269	0.623169001	BRCA
TCGA-LL-A5YN-01	2357.496955	2649.349309	0.545441163	BRCA
TCGA-D8-A1XB-01	-71.82744166	817.4545851	0.74851265	BRCA
TCGA-LL-A6FP-01	-515.0343539	-1549.252428	0.929561417	BRCA
TCGA-A7-A6VX-01	152.7368824	719.2390698	0.757994673	BRCA
TCGA-AC-A6IW-01	2324.393223	2208.295846	0.598523622	BRCA
TCGA-BH-A0C3-01	1208.052919	2529.668873	0.560080592	BRCA
TCGA-E2-A1L9-01	887.2395617	2301.076795	0.587558068	BRCA
TCGA-BH-A1EV-01	-223.6903903	282.5993924	0.798215435	BRCA
TCGA-A2-A3XX-01	757.2836452	839.658586	0.746347376	BRCA
TCGA-E9-A1NA-01	987.9256193	1924.209102	0.631400214	BRCA
TCGA-EW-A1OY-01	198.5844299	89.71323549	0.814948464	BRCA
TCGA-BH-A0AU-01	517.4402985	1194.541484	0.710679985	BRCA
TCGA-B6-A0WS-01	1428.637548	2325.419945	0.584662879	BRCA
TCGA-B6-A0I5-01	671.6224928	1013.161156	0.729156666	BRCA
TCGA-E2-A14P-01	659.8885972	265.838007	0.79969508	BRCA
TCGA-GM-A2DF-01	1690.393066	2284.372772	0.589540379	BRCA
TCGA-AQ-A04H-01	-214.6959379	-356.5954547	0.851140018	BRCA
TCGA-AC-A6NO-01	-211.2856129	-256.600168	0.843343479	BRCA
TCGA-BH-A0E9-01	501.3176343	880.091385	0.742384132	BRCA
TCGA-BH-A0B1-01	180.7660656	800.5367714	0.750157093	BRCA
TCGA-AR-A0TW-01	1198.13098	1352.464065	0.694182172	BRCA
TCGA-AN-A0FX-01	-202.5836109	89.22389891	0.814990089	BRCA
TCGA-BH-A0BD-01	1099.788149	1857.329317	0.638982465	BRCA
TCGA-D8-A1JA-01	290.3091495	1032.919439	0.7271688	BRCA
TCGA-S3-AA11-01	-572.537019	-963.3080241	0.894455297	BRCA
TCGA-AO-A03T-01	682.4697359	439.9544759	0.784090222	BRCA
TCGA-AC-A3YI-01	781.1123834	1944.839769	0.629048972	BRCA
TCGA-BH-A0B2-01	1799.04815	3296.515913	0.463480316	BRCA
TCGA-LL-A7T0-01	677.7925729	696.4067247	0.760176479	BRCA
TCGA-BH-A0DH-01	448.5455651	648.3860792	0.764737326	BRCA
TCGA-AC-A8OQ-01	1493.191786	2381.151279	0.57800657	BRCA
TCGA-C8-A12N-01	739.132588	1806.648185	0.644687277	BRCA
TCGA-AO-A03U-01	1964.058126	3064.651662	0.49336472	BRCA
TCGA-C8-A12T-01	412.1823534	1322.062349	0.69738744	BRCA
TCGA-AO-A0J2-01	1066.350234	874.1442463	0.742968717	BRCA
TCGA-D8-A27R-01	874.5800353	1534.949714	0.67465434	BRCA
TCGA-A2-A0EU-01	-62.16078956	137.4235263	0.810869856	BRCA
TCGA-AO-A12D-01	1690.963924	2835.797164	0.522300979	BRCA
TCGA-D8-A1XT-01	858.9878087	2031.269407	0.619136277	BRCA
TCGA-A2-A0CW-01	506.6281324	49.31412166	0.818370818	BRCA
TCGA-E2-A10F-01	1293.924249	2607.838014	0.550538164	BRCA
TCGA-BH-A0E7-01	-496.313359	-450.7387477	0.858312721	BRCA
TCGA-D8-A1XG-01	-112.4454834	-138.4835885	0.833900107	BRCA
TCGA-E9-A1N8-01	-494.7114549	-1201.491026	0.909539228	BRCA
TCGA-E2-A2P5-01	252.4901054	626.9659807	0.766759498	BRCA
TCGA-C8-A278-01	1711.383382	2919.318324	0.51180719	BRCA
TCGA-A8-A08R-01	1459.062818	2027.875207	0.619527451	BRCA
TCGA-E2-A15A-01	876.0161871	1488.837208	0.679635113	BRCA
TCGA-D8-A1JT-01	180.3277246	-139.4900617	0.833981637	BRCA
TCGA-D8-A142-01	790.6770472	1770.223683	0.648765304	BRCA
TCGA-A2-A3Y0-01	1407.655367	1062.595968	0.724171579	BRCA
TCGA-AQ-A0Y5-01	313.9399418	1371.002149	0.692220904	BRCA
TCGA-A8-A07W-01	536.4771967	935.0535753	0.736954802	BRCA
TCGA-A1-A0SM-01	444.1831274	1339.08665	0.695594266	BRCA
TCGA-AC-A3EH-01	258.4435444	501.7998522	0.778423643	BRCA
TCGA-MS-A51U-01	648.2719633	1453.927292	0.683385157	BRCA
TCGA-AR-A24K-01	-574.5878275	-734.794713	0.878955917	BRCA
TCGA-AC-A2BM-01	753.2655566	853.3900976	0.745004347	BRCA
TCGA-A2-A3XY-01	1553.561547	2648.100343	0.545594815	BRCA
TCGA-E2-A14W-01	-689.6260084	-1127.172145	0.904951157	BRCA
TCGA-BH-A1F8-01	102.7691688	411.2393782	0.786699302	BRCA
TCGA-E9-A1RA-01	441.1057955	820.8706742	0.748180039	BRCA
TCGA-A8-A0A6-01	1811.848076	2540.941391	0.55870903	BRCA
TCGA-AC-A7VC-01	615.7619081	1541.506908	0.673943559	BRCA
TCGA-C8-A27B-01	1583.871201	1456.738798	0.683083806	BRCA
TCGA-S3-AA15-01	2471.898226	3847.585463	0.390365181	BRCA
TCGA-BH-A1ES-01	-644.6772348	-229.7027955	0.841215236	BRCA
TCGA-E2-A1L6-01	375.5607564	859.629994	0.744393045	BRCA
TCGA-E9-A1R0-01	590.0441574	1326.696192	0.696899787	BRCA
TCGA-BH-A0B6-01	2569.753336	3605.948716	0.422768132	BRCA
TCGA-B6-A0RN-01	-196.4480002	475.5487453	0.780836762	BRCA
TCGA-A8-A09W-01	560.581315	1326.099018	0.69696265	BRCA
TCGA-EW-A1P3-01	392.6111293	821.0570016	0.748161892	BRCA
TCGA-A2-A0T6-01	1397.453512	3049.419621	0.49530831	BRCA
TCGA-A7-A5ZW-01	738.3303859	2034.379492	0.618777711	BRCA
TCGA-BH-A203-01	1045.451189	1388.039521	0.690413886	BRCA
TCGA-DS-A7WI-01	852.2713167	-562.6389414	0.866625002	CESC
TCGA-EX-A449-01	-116.9561284	-1894.644067	0.947050219	CESC
TCGA-VS-A958-01	2252.240021	1512.11348	0.677124839	CESC
TCGA-MY-A5BE-01	3133.515824	3205.662143	0.475256123	CESC
TCGA-C5-A905-01	86.67722863	-1728.082974	0.938917663	CESC
TCGA-Q1-A73Q-01	16.30426723	-1342.911629	0.917970416	CESC
TCGA-BI-A0VR-01	1613.223657	1117.196745	0.718621241	CESC
TCGA-EK-A2PK-01	2032.803388	1728.448244	0.653419573	CESC
TCGA-FU-A3WB-01	-193.1051192	-1409.417289	0.921798802	CESC
TCGA-MA-AA41-01	516.9717963	-826.2695779	0.88528008	CESC
TCGA-IR-A3LK-01	1006.539512	-351.4911119	0.850746464	CESC
TCGA-VS-A952-01	-66.23428015	-1845.338465	0.944701582	CESC
TCGA-C5-A8YT-01	308.2228143	357.3301507	0.791559756	CESC
TCGA-EA-A5ZD-01	1413.122995	984.4767198	0.732031665	CESC
TCGA-C5-A1MI-01	702.168194	-135.3872983	0.833649176	CESC
TCGA-EK-A2RO-01	318.0662349	98.97542249	0.814159788	CESC
TCGA-FU-A3YQ-01	1808.834345	1813.450031	0.643923708	CESC
TCGA-C5-A7CL-01	496.4378738	-230.5104375	0.841279332	CESC
TCGA-VS-A9UB-01	2225.751432	1375.857173	0.691706411	CESC
TCGA-C5-A1BM-01	1801.099873	1441.880598	0.68467506	CESC
TCGA-C5-A2LY-01	2182.468054	1571.122539	0.670725541	CESC
TCGA-EA-A50E-01	769.5246018	1092.47535	0.721139987	CESC
TCGA-ZJ-AAXU-01	1499.508832	572.1710639	0.771897884	CESC
TCGA-HM-A6W2-01	286.5227834	-64.1400423	0.827827647	CESC
TCGA-C5-A1MQ-01	2043.142054	2103.169114	0.610814032	CESC
TCGA-C5-A1BE-01	511.1334091	-467.2130666	0.859551074	CESC
TCGA-C5-A1MN-01	187.0643834	-1189.548413	0.908809237	CESC
TCGA-VS-A9U7-01	1537.232549	686.3292549	0.761136744	CESC
TCGA-ZJ-AB0I-01	608.5455246	-502.9372301	0.862219134	CESC
TCGA-LP-A4AX-01	1967.09701	1707.023031	0.655797069	CESC
TCGA-JW-A5VH-01	-981.9514874	-1776.598813	0.941344661	CESC
TCGA-C5-A902-01	1503.227675	75.99847054	0.81611351	CESC
TCGA-FU-A23L-01	1547.628483	604.8265165	0.768841614	CESC
TCGA-FU-A3NI-01	561.4414716	-69.85070841	0.828297605	CESC
TCGA-VS-A9UT-01	2570.029189	2761.190931	0.531608341	CESC
TCGA-C5-A8YR-01	1499.374763	787.4594052	0.751425068	CESC
TCGA-VS-A94X-01	405.7077132	-1112.885696	0.904056825	CESC
TCGA-VS-A8EK-01	371.6453935	-1202.231768	0.909584414	CESC
TCGA-FU-A3HZ-01	151.8819961	-884.8866264	0.889248763	CESC
TCGA-ZJ-AAXT-01	533.2746148	-710.8668722	0.877275458	CESC
TCGA-C5-A2LT-01	1204.067097	908.7531176	0.739558847	CESC
TCGA-WL-A834-01	-125.415257	-1137.679866	0.9056064	CESC
TCGA-FU-A40J-01	972.4670707	153.0548181	0.809524925	CESC
TCGA-MU-A5YI-01	1051.815074	1421.458394	0.686856881	CESC
TCGA-MA-AA3W-01	2268.333717	1444.647929	0.684378937	CESC
TCGA-EK-A2PG-01	-1.395903706	-2024.872595	0.953014695	CESC
TCGA-UC-A7PG-06	1511.465351	740.2731568	0.755977169	CESC
TCGA-EA-A5ZE-01	1601.247349	1613.204775	0.666131121	CESC
TCGA-4J-AA1J-01	63.48840685	-626.6989785	0.871278475	CESC
TCGA-C5-A7CH-01	160.9540267	-810.1928088	0.884180133	CESC
TCGA-C5-A8XH-01	1104.535748	172.4928214	0.807846516	CESC
TCGA-JW-A69B-01	796.3110302	111.3763207	0.813101495	CESC
TCGA-ZX-AA5X-01	1512.90049	2155.474652	0.604716969	CESC
TCGA-VS-A9V0-01	-636.533358	-2176.92363	0.959537832	CESC
TCGA-EA-A97N-01	226.7663148	-60.31742534	0.827512741	CESC
TCGA-Q1-A73S-01	-586.0340875	-1956.521538	0.949927499	CESC
TCGA-ZJ-AAXA-01	-81.26140089	-994.5343777	0.896495514	CESC
TCGA-DS-A0VL-01	935.5892379	-205.1678282	0.83926248	CESC
TCGA-C5-A1BN-01	-361.2968785	-2064.525012	0.954761716	CESC
TCGA-EK-A2IR-01	-951.017627	-2609.894107	0.975484348	CESC
TCGA-C5-A2M1-01	1393.886432	144.3403724	0.81027525	CESC
TCGA-C5-A7CJ-01	1551.863767	1721.398242	0.654202607	CESC
TCGA-EA-A1QT-01	401.6429	-662.1021956	0.873817221	CESC
TCGA-VS-A957-01	-55.37520356	-2122.611357	0.957262493	CESC
TCGA-JW-A5VK-01	-121.2042711	-1797.156431	0.942358659	CESC
TCGA-EK-A2R7-01	1048.332208	92.5462121	0.814707396	CESC
TCGA-EA-A4BA-01	-880.8545037	-1529.194845	0.928471952	CESC
TCGA-EA-A411-01	638.4100892	822.5876194	0.748012796	CESC
TCGA-HM-A6W2-06	-747.5896507	-2334.534507	0.96579494	CESC
TCGA-C5-A7UE-01	388.8901136	-1156.471125	0.906772817	CESC
TCGA-JW-A5VI-01	946.8531208	555.9825137	0.773406423	CESC
TCGA-VS-A9UD-01	2347.876667	1397.349663	0.689424608	CESC
TCGA-DS-A0VN-01	2137.629088	2074.767226	0.614109675	CESC
TCGA-HM-A3JK-01	1117.520893	1766.128806	0.649222602	CESC
TCGA-LP-A5U3-01	957.0930264	-244.5450111	0.842391244	CESC
TCGA-DG-A2KH-01	-273.9393669	-2696.403456	0.978200183	CESC
TCGA-C5-A2LS-01	-234.4080444	-2415.126217	0.968794873	CESC
TCGA-IR-A3LH-01	2617.662906	3257.105705	0.468598628	CESC
TCGA-Q1-A5R3-01	1185.309559	-51.40671422	0.826777667	CESC
TCGA-MA-AA3X-01	1321.303277	1023.967697	0.728070186	CESC
TCGA-VS-A954-01	438.815041	-304.0395464	0.847065039	CESC
TCGA-EA-A3HS-01	685.7256068	-134.1283535	0.833547098	CESC
TCGA-EA-A3HR-01	256.354765	-769.797035	0.881394601	CESC
TCGA-ZJ-AB0H-01	1759.697872	1534.379207	0.674716151	CESC
TCGA-JX-A3Q0-01	1403.631173	469.4279884	0.781397744	CESC
TCGA-DS-A3LQ-01	563.2935774	531.6775785	0.775663087	CESC
TCGA-EK-A2R8-01	429.6695301	-584.019446	0.868186672	CESC
TCGA-FU-A3TX-01	862.0838325	-251.957215	0.842977046	CESC
TCGA-EA-A556-01	-368.0136735	-533.5487247	0.864486495	CESC
TCGA-VS-A9UO-01	-65.45806836	-2461.501609	0.970459714	CESC
TCGA-EX-A3L1-01	1059.447753	571.2490937	0.771983916	CESC
TCGA-C5-A7CM-01	-197.716825	-1157.954596	0.906864606	CESC
TCGA-ZJ-AAXF-01	1597.910097	1396.624042	0.689501757	CESC
TCGA-2W-A8YY-01	287.5090058	-790.4061932	0.882819605	CESC
TCGA-VS-A9UR-01	-144.1494135	-1855.855171	0.945206694	CESC
TCGA-C5-A7X3-01	1337.02638	1052.292648	0.725213737	CESC
TCGA-HM-A4S6-01	1581.446464	1335.474953	0.695975051	CESC
TCGA-FU-A770-01	455.7357097	-993.7932696	0.896447311	CESC
TCGA-VS-A9UC-01	1087.999622	619.2397742	0.767487033	CESC
TCGA-DS-A1OC-01	1093.210448	13.84575857	0.82135175	CESC
TCGA-EX-A69M-01	1678.396663	562.8247979	0.772769353	CESC
TCGA-C5-A1MK-01	681.4256673	772.8685883	0.752836518	CESC
TCGA-JW-A5VJ-01	236.7248937	-1057.412405	0.900546544	CESC
TCGA-EX-A1H6-01	148.0890304	-910.8349127	0.890984593	CESC
TCGA-EA-A3Y4-01	2116.475287	1529.176685	0.675279602	CESC
TCGA-JW-A5VL-01	1470.890782	476.9187751	0.780711109	CESC
TCGA-EA-A1QS-01	710.7369687	1515.499725	0.676758983	CESC
TCGA-EK-A2PM-01	-1133.94673	-2505.887302	0.972011008	CESC
TCGA-JX-A3PZ-01	1453.489116	1115.291864	0.718815657	CESC
TCGA-DG-A2KK-01	689.3035182	-530.510901	0.864262266	CESC
TCGA-VS-A8QM-01	2149.140435	2221.89508	0.596923257	CESC
TCGA-C5-A7CO-01	574.6984076	-879.7169491	0.888901391	CESC
TCGA-VS-A9UH-01	2331.953706	2689.788237	0.540456359	CESC
TCGA-EA-A439-01	164.6005462	203.7519946	0.805133601	CESC
TCGA-EK-A3GJ-01	1562.180147	514.5103877	0.777251079	CESC
TCGA-EA-A3HQ-01	1335.928209	954.9240359	0.734980114	CESC
TCGA-EA-A6QX-01	1102.150564	275.517035	0.798841234	CESC
TCGA-C5-A7UI-01	1688.362386	1023.993528	0.728067587	CESC
TCGA-ZJ-AAXD-01	195.7604009	-343.1180592	0.850099853	CESC
TCGA-LP-A4AV-01	1737.05436	1627.96195	0.664513946	CESC
TCGA-VS-A950-01	299.4114717	-620.3448828	0.870820333	CESC
TCGA-C5-A3HD-01	-270.2001044	-2309.162324	0.964822496	CESC
TCGA-DS-A5RQ-01	1075.418445	177.7348059	0.807392761	CESC
TCGA-VS-A9UP-01	-1189.202499	-2530.123119	0.972840647	CESC
TCGA-C5-A7CG-01	2623.892276	2238.02964	0.595021448	CESC
TCGA-MY-A5BD-01	-76.61996711	-1798.562876	0.942427718	CESC
TCGA-C5-A1M6-01	-606.7498391	-2106.287376	0.956566723	CESC
TCGA-VS-A8QF-01	1109.966553	426.9734434	0.785271418	CESC
TCGA-EK-A2RE-01	-377.6196982	-1671.022968	0.936002318	CESC
TCGA-UC-A7PG-01	219.3246126	-576.2447481	0.867619783	CESC
TCGA-VS-AA62-01	2010.450972	1567.205976	0.671151841	CESC
TCGA-C5-A2M2-01	-137.0111743	-2057.071553	0.954435796	CESC
TCGA-MA-AA3Y-01	1736.907768	1314.14627	0.698219759	CESC
TCGA-MY-A913-01	1092.437101	202.8177744	0.805214926	CESC
TCGA-C5-A7CK-01	-558.992413	-1069.999087	0.901348259	CESC
TCGA-UC-A7PI-01	-33.85128326	-1722.157319	0.938617968	CESC
TCGA-C5-A7X5-01	-466.6375407	-1753.136484	0.940176915	CESC
TCGA-DG-A2KJ-01	1794.293209	1136.346796	0.716663627	CESC
TCGA-VS-A9V3-01	1089.096922	95.92469951	0.814419724	CESC
TCGA-DS-A7WF-01	-27.28075443	-872.8536912	0.88843943	CESC
TCGA-C5-A8XK-01	459.9665554	-815.095596	0.884516096	CESC
TCGA-EA-A5FO-01	-541.6225167	-2852.351969	0.982697212	CESC
TCGA-VS-A9UZ-01	537.3443192	-697.6660154	0.876343725	CESC
TCGA-EK-A2IP-01	405.2409352	-1045.79554	0.899803874	CESC
TCGA-VS-A94W-01	1809.015022	1179.967145	0.712183419	CESC
TCGA-DS-A1OB-01	749.2056187	-41.66648692	0.825972545	CESC
TCGA-EA-A410-01	204.7737964	-58.48954171	0.827362068	CESC
TCGA-EX-A8YF-01	1474.567163	479.9433626	0.780433596	CESC
TCGA-EK-A2H0-01	468.0566605	-1293.41901	0.915064586	CESC
TCGA-VS-A9UV-01	121.6952202	-1404.399069	0.921512989	CESC
TCGA-LP-A7HU-01	1247.299605	570.8913856	0.772017291	CESC
TCGA-VS-A8EI-01	1188.220809	471.4828625	0.78120948	CESC
TCGA-BI-A0VS-01	836.9757462	347.2961483	0.792458959	CESC
TCGA-DS-A0VM-01	733.6320372	226.5540335	0.803143967	CESC
TCGA-IR-A3LB-01	482.5534616	475.3210911	0.780857639	CESC
TCGA-VS-A8EC-01	-1208.902648	-3283.395109	0.992442224	CESC
TCGA-VS-A9V2-01	1459.261595	664.9251592	0.763170776	CESC
TCGA-EK-A3GN-01	-517.5147352	-2471.743449	0.970821328	CESC
TCGA-IR-A3LA-01	264.486163	-581.0150134	0.867967739	CESC
TCGA-C5-A7X8-01	799.7810422	945.1606376	0.735951164	CESC
TCGA-EK-A2RL-01	-103.8638292	-1582.45082	0.931346939	CESC
TCGA-C5-A0TN-01	493.4561918	-612.1538924	0.870228631	CESC
TCGA-FU-A57G-01	-89.30282898	308.6043459	0.795910235	CESC
TCGA-EK-A2PI-01	-395.640813	-1200.646964	0.909487726	CESC
TCGA-Q1-A73P-01	829.8471741	-273.5499012	0.84467787	CESC
TCGA-C5-A1MP-01	1928.905344	2264.19612	0.591930069	CESC
TCGA-VS-A8EL-01	2019.930375	1731.866998	0.653039605	CESC
TCGA-C5-A1BQ-01	1389.269694	525.960101	0.77619251	CESC
TCGA-ZJ-AAXI-01	402.1979851	-1192.199065	0.908971499	CESC
TCGA-FU-A23K-01	1481.988183	1107.413078	0.719619186	CESC
TCGA-Q1-A6DT-01	54.23401107	-1184.925105	0.908525887	CESC
TCGA-EK-A2H1-01	1516.389505	1360.304108	0.693353348	CESC
TCGA-C5-A1M5-01	1333.017795	476.0791413	0.78078812	CESC
TCGA-EA-A44S-01	1117.797973	384.8100381	0.789088345	CESC
TCGA-EA-A78R-01	1083.724636	802.0878758	0.750006515	CESC
TCGA-C5-A7XC-01	1302.610842	862.800135	0.744082238	CESC
TCGA-VS-A9V4-01	-151.0611514	-1850.360454	0.944943067	CESC
TCGA-EK-A2RA-01	1677.337855	331.6487738	0.793857776	CESC
TCGA-EX-A1H5-01	77.39928279	-1172.697991	0.907774506	CESC
TCGA-VS-A953-01	461.687701	-1148.119455	0.906255261	CESC
TCGA-MA-AA3Z-01	1224.647595	-291.1428097	0.846057364	CESC
TCGA-VS-A959-01	1144.18081	299.4785625	0.796720509	CESC
TCGA-FU-A3EO-01	923.0843704	60.57378128	0.817419859	CESC
TCGA-BI-A20A-01	1551.938191	945.1364719	0.735953565	CESC
TCGA-DS-A1OD-01	2409.524385	2210.594819	0.598253245	CESC
TCGA-C5-A1M9-01	192.8776151	-1216.028766	0.910424073	CESC
TCGA-Q1-A6DW-01	527.8791016	-456.4258237	0.858740779	CESC
TCGA-C5-A3HF-01	814.4674094	94.56593531	0.814535444	CESC
TCGA-VS-A8Q9-01	256.2544367	-1407.406754	0.921684352	CESC
TCGA-Q1-A5R2-01	1514.960998	1082.50863	0.722152765	CESC
TCGA-VS-A8Q8-01	1445.253695	616.2461953	0.767768658	CESC
TCGA-C5-A1BJ-01	1274.382049	804.2267186	0.749798817	CESC
TCGA-Q1-A6DV-01	211.5680193	-1527.992654	0.928406397	CESC
TCGA-EK-A3GK-01	480.7048607	-1456.067759	0.924431826	CESC
TCGA-IR-A3LF-01	591.3159113	-347.8658917	0.850466663	CESC
TCGA-C5-A1M7-01	1153.156407	314.3553955	0.795398868	CESC
TCGA-EK-A2PL-01	356.9737134	-1161.339543	0.907073887	CESC
TCGA-LP-A4AU-01	781.8664087	-126.7255751	0.832946293	CESC
TCGA-ZJ-AAXJ-01	588.1694778	-863.2783154	0.887793412	CESC
TCGA-VS-A94Z-01	2223.570575	1875.235977	0.63695837	CESC
TCGA-EK-A2GZ-01	556.627864	-832.5236142	0.88570664	CESC
TCGA-JW-A852-01	746.2739333	-682.4538072	0.875265947	CESC
TCGA-VS-A9V5-01	-152.6164072	-1472.116882	0.925327648	CESC
TCGA-ZJ-AAXB-01	-298.1101248	-1018.769509	0.89806597	CESC
TCGA-EK-A2R9-01	1399.860247	1352.743399	0.694152658	CESC
TCGA-C5-A3HE-01	1663.97389	952.2980772	0.735241435	CESC
TCGA-ZJ-A8QR-01	476.8101187	-975.1757072	0.895232905	CESC
TCGA-EK-A2RC-01	1455.743365	1127.819834	0.717535996	CESC
TCGA-C5-A1ML-01	593.7207333	-395.6019265	0.85413169	CESC
TCGA-FU-A5XV-01	350.77612	-856.5087259	0.887335633	CESC
TCGA-EA-A43B-01	1471.040081	909.1383788	0.739520781	CESC
TCGA-MA-AA42-01	2822.396068	2447.168924	0.570071694	CESC
TCGA-VS-A9UJ-01	-1027.560293	-2530.82582	0.972864518	CESC
TCGA-VS-A9V1-01	415.126074	-1241.740157	0.911978855	CESC
TCGA-JW-AAVH-01	36.98107932	-1723.745167	0.938698344	CESC
TCGA-VS-A8EJ-01	301.7180483	-947.9237315	0.89344323	CESC
TCGA-Q1-A73O-01	975.5188962	110.5462597	0.813172416	CESC
TCGA-FU-A2QG-01	447.8773355	-1320.93833	0.916686282	CESC
TCGA-DS-A1O9-01	1678.396478	1709.042373	0.655573265	CESC
TCGA-VS-A8QA-01	391.4865811	-1659.08629	0.93538413	CESC
TCGA-C5-A1MH-01	1968.413487	1979.36141	0.625101708	CESC
TCGA-XS-A8TJ-01	835.7890234	163.1692511	0.808652398	CESC
TCGA-C5-A1ME-01	1008.876555	-101.9234402	0.830926201	CESC
TCGA-C5-A2LZ-01	958.165098	-460.375035	0.859037678	CESC
TCGA-GH-A9DA-01	993.0452107	218.3191903	0.803863553	CESC
TCGA-VS-A8QH-01	-37.29564943	-1517.164304	0.927814628	CESC
TCGA-VS-A9U6-01	975.330729	235.1868127	0.802388348	CESC
TCGA-C5-A8YQ-01	459.2246604	-720.8606527	0.877978641	CESC
TCGA-DS-A1OA-01	1378.413493	944.1814441	0.736048469	CESC
TCGA-HG-A2PA-01	887.8936609	277.7660516	0.798642604	CESC
TCGA-EA-A3QD-01	2614.253348	2960.809161	0.506565488	CESC
TCGA-C5-A7UC-01	-390.4050261	-1866.213911	0.945702016	CESC
TCGA-MA-AA43-01	145.3287302	-188.8597896	0.837958488	CESC
TCGA-Q1-A73R-01	-333.1594366	-1457.612131	0.924518252	CESC
TCGA-PN-A8MA-01	625.2571977	52.42523677	0.818108286	CESC
TCGA-C5-A2LV-01	1380.670746	758.5278659	0.75422041	CESC
TCGA-VS-A9UQ-01	59.47092046	-720.2444001	0.877935335	CESC
TCGA-MY-A5BF-01	1320.029766	276.9741831	0.79871255	CESC
TCGA-JX-A3Q8-01	966.8126003	-298.1094482	0.846602073	CESC
TCGA-VS-A9UM-01	1314.048514	1136.482859	0.716649697	CESC
TCGA-VS-A8EH-01	-0.013505016	-1644.989932	0.934650396	CESC
TCGA-LP-A4AW-01	342.6532848	547.4071876	0.77420375	CESC
TCGA-C5-A1MJ-01	586.3671107	775.2446591	0.752606903	CESC
TCGA-UC-A7PD-01	290.900368	-985.1269214	0.895882845	CESC
TCGA-EK-A2RK-01	1200.252504	41.6521499	0.819016648	CESC
TCGA-Q1-A5R1-01	316.5314557	-1146.578863	0.906159641	CESC
TCGA-VS-A9U5-01	1165.978422	-141.9633845	0.834181913	CESC
TCGA-EA-A3QE-01	2146.81187	1602.746393	0.667275318	CESC
TCGA-EK-A3GM-01	-242.7836666	-2149.608054	0.958401097	CESC
TCGA-EA-A3HT-01	887.7849151	1025.889474	0.727876781	CESC
TCGA-IR-A3L7-01	-462.6841381	-1745.609651	0.939799933	CESC
TCGA-C5-A2LX-01	2242.587789	1974.40356	0.625669587	CESC
TCGA-MU-A51Y-01	1917.603165	1793.82731	0.646124789	CESC
TCGA-JX-A5QV-01	958.2452962	-391.9533861	0.853853044	CESC
TCGA-FU-A3HY-01	-192.1057692	-1895.716609	0.947100758	CESC
TCGA-MU-A8JM-01	1082.339618	138.1208844	0.810809945	CESC
TCGA-RA-A741-01	1578.736963	963.4459616	0.734131304	CESC
TCGA-C5-A1BF-01	1064.979003	786.9072286	0.751478546	CESC
TCGA-C5-A3HL-01	294.6622102	-980.181971	0.895560116	CESC
TCGA-EK-A2RN-01	1394.381371	466.8714829	0.781631867	CESC
TCGA-C5-A901-01	619.7891644	-99.0686995	0.830692979	CESC
TCGA-VS-A9UI-01	1200.593983	-90.75610005	0.830013042	CESC
TCGA-VS-A9UY-01	895.3344518	-130.9321056	0.833287813	CESC
TCGA-C5-A1MF-01	1297.014611	680.2928768	0.761711143	CESC
TCGA-VS-A9UL-01	-1217.74028	-3133.051518	0.989492669	CESC
TCGA-ZJ-AAXN-01	1012.084796	212.1986033	0.804397627	CESC
TCGA-ZJ-A8QQ-01	382.9051218	-1121.380879	0.904589103	CESC
TCGA-C5-A8XI-01	1071.552976	50.29152547	0.818288358	CESC
TCGA-C5-A8XJ-01	402.1718182	166.1002481	0.808399221	CESC
TCGA-EA-A5ZF-01	-304.3165354	-689.3492448	0.875755027	CESC
TCGA-IR-A3LC-01	619.6218103	-449.3658194	0.858209293	CESC
TCGA-C5-A1BK-01	2342.522978	1816.159993	0.643619311	CESC
TCGA-DR-A0ZM-01	1924.042542	1585.837702	0.669121882	CESC
TCGA-EK-A2RB-01	453.0039274	-939.3968079	0.892880318	CESC
TCGA-VS-A8EB-01	854.0174467	-133.7005113	0.833512402	CESC
TCGA-VS-A94Y-01	558.4415109	-142.6693401	0.834239057	CESC
TCGA-ZJ-AAX8-01	1412.073424	1705.286619	0.65598947	CESC
TCGA-VS-A8QC-01	367.1925242	-121.7364176	0.83254082	CESC
TCGA-C5-A907-01	971.6931763	-79.43239935	0.829084821	CESC
TCGA-EK-A2RM-01	75.41426951	-274.6243621	0.844762282	CESC
TCGA-VS-A9UU-01	97.45287835	-1495.488239	0.926622992	CESC
TCGA-C5-A7UH-01	594.3147838	-225.5909139	0.840888729	CESC
TCGA-C5-A1M8-01	-53.00798312	-1275.655421	0.914009857	CESC
TCGA-DS-A7WH-01	97.71937795	66.95506613	0.816879923	CESC
TCGA-IR-A3LI-01	-366.2534994	-2768.44105	0.980341353	CESC
TCGA-DR-A0ZL-01	23.23079299	-1740.049409	0.939520711	CESC
TCGA-DS-A0VK-01	39.70835292	-740.5352087	0.879357461	CESC
TCGA-IR-A3LL-01	2185.095802	1630.529018	0.664232313	CESC
TCGA-HM-A3JJ-01	1107.204662	1156.068069	0.7146417	CESC
TCGA-EK-A2RJ-01	1489.746747	757.5225947	0.754317294	CESC
TCGA-FU-A3TQ-01	951.9047985	182.199565	0.807005907	CESC
TCGA-DG-A2KL-01	1061.375595	1518.014789	0.676487144	CESC
TCGA-C5-A8ZZ-01	-232.8711223	25.07703636	0.820410224	CESC
TCGA-EA-A5O9-01	654.1448638	-746.2335262	0.879755438	CESC
TCGA-LP-A5U2-01	311.1530809	-1025.846321	0.89852241	CESC
TCGA-JW-A5VG-01	1178.973648	-73.79664584	0.828621995	CESC
TCGA-ZJ-AAX4-01	1682.607037	1274.135849	0.702412124	CESC
TCGA-EA-A3HU-01	2243.666355	1733.149133	0.652897063	CESC
TCGA-R2-A69V-01	2985.511017	3230.015699	0.472107797	CESC
TCGA-DG-A2KM-01	3414.135948	4011.494523	0.368103302	CESC
TCGA-EX-A69L-01	2120.823727	1834.945027	0.641506484	CESC
TCGA-ZJ-A8QO-01	1635.93785	1493.27013	0.679157646	CESC
TCGA-C5-A1BL-01	1248.228008	41.4097132	0.819037066	CESC
TCGA-C5-A1BI-01	1661.15124	1395.803125	0.689589029	CESC
TCGA-UC-A7PF-01	1914.606219	1628.037576	0.66450565	CESC
TCGA-VS-A8EG-01	193.8862923	-1510.778765	0.92746456	CESC
TCGA-ZD-A8I3-01	-369.4453733	-1152.319427	0.906515705	CHOL
TCGA-W5-AA30-01	826.3127481	750.5471006	0.754989113	CHOL
TCGA-W5-AA38-01	373.1026452	-510.416042	0.862774691	CHOL
TCGA-YR-A95A-01	-73.7905844	-707.9925266	0.877072864	CHOL
TCGA-W5-AA36-01	283.9606068	-121.3787509	0.832511735	CHOL
TCGA-W5-AA2U-01	354.3025569	-69.44206722	0.828263995	CHOL
TCGA-ZH-A8Y2-01	336.902681	-403.9483503	0.854768201	CHOL
TCGA-3X-AAVB-01	1008.238586	1644.453161	0.662703056	CHOL
TCGA-W5-AA2Q-01	-549.1778367	-1319.600165	0.916607771	CHOL
TCGA-W5-AA2Z-01	494.3172188	522.675075	0.776496447	CHOL
TCGA-3X-AAVA-01	430.4377397	164.0107906	0.808579722	CHOL
TCGA-ZH-A8Y6-01	-675.9505847	-1693.31011	0.937148853	CHOL
TCGA-ZH-A8Y1-01	349.4041213	105.2145551	0.813627677	CHOL
TCGA-ZU-A8S4-01	1787.136273	1830.556961	0.642000464	CHOL
TCGA-W5-AA2R-01	1711.605642	1637.770708	0.663437321	CHOL
TCGA-W5-AA2H-01	3481.307262	3668.493294	0.414430426	CHOL
TCGA-W5-AA39-01	-522.8000482	-1847.006168	0.944781831	CHOL
TCGA-W5-AA2O-01	122.9328853	-1040.828276	0.899485516	CHOL
TCGA-3X-AAVC-01	684.0360548	-10.61463819	0.823394553	CHOL
TCGA-3X-AAVE-01	1723.779612	1483.799436	0.680177377	CHOL
TCGA-W5-AA2X-01	-882.5044553	-2559.385066	0.973825931	CHOL
TCGA-ZH-A8Y5-01	-653.8891628	-1365.878198	0.91930239	CHOL
TCGA-W5-AA33-01	1136.072613	1164.305795	0.713795352	CHOL
TCGA-ZH-A8Y8-01	1143.308394	998.4248027	0.730635287	CHOL
TCGA-WD-A7RX-01	1548.862248	1339.313358	0.695570358	CHOL
TCGA-W5-AA34-01	421.4233842	-574.475069	0.867490589	CHOL
TCGA-W6-AA0S-01	983.0962783	855.0117646	0.744845538	CHOL
TCGA-4G-AAZO-01	446.5742604	-376.3360675	0.852657554	CHOL
TCGA-W5-AA31-01	250.1259632	-7.921346164	0.823170143	CHOL
TCGA-W5-AA2W-01	324.9676319	-567.6009253	0.866988195	CHOL
TCGA-ZH-A8Y4-01	-95.10443017	-904.4187823	0.890556583	CHOL
TCGA-W5-AA2T-01	-699.436107	-1875.130239	0.946126616	CHOL
TCGA-4G-AAZT-01	695.5720427	369.3824414	0.790477413	CHOL
TCGA-3X-AAV9-01	1889.351876	2658.165068	0.544356099	CHOL
TCGA-W5-AA2I-01	-713.5166989	-2665.911589	0.977260914	CHOL
TCGA-W5-AA2G-01	605.3824359	372.1826211	0.790225592	CHOL
TCGA-DM-A288-01	-513.3224382	-2015.59441	0.95260125	COAD
TCGA-QL-A97D-01	672.2116654	-522.5478942	0.863673682	COAD
TCGA-CM-6164-01	340.5228284	-286.4267799	0.845688124	COAD
TCGA-G4-6299-01	999.2124809	930.8282853	0.737373895	COAD
TCGA-F4-6463-01	181.9217454	211.2092358	0.804483897	COAD
TCGA-AZ-4615-01	1367.181759	1343.49771	0.69512894	COAD
TCGA-AA-3549-01	519.1058208	-171.2235115	0.836542885	COAD
TCGA-AY-4071-01	1292.255101	1030.804617	0.727381863	COAD
TCGA-CM-4752-01	1007.289191	810.2041475	0.749217972	COAD
TCGA-DM-A1D9-01	-413.1874533	-1620.679326	0.933375598	COAD
TCGA-AA-3688-01	348.6647876	-463.9206217	0.859303987	COAD
TCGA-AA-3854-01	146.0988183	-883.3274041	0.889144046	COAD
TCGA-A6-3809-01	1478.256163	1565.108088	0.671380095	COAD
TCGA-CM-6165-01	577.4983458	704.0558546	0.759446496	COAD
TCGA-CM-4751-01	917.8507447	597.1305215	0.769563487	COAD
TCGA-A6-5659-01	-314.8982933	-919.0340184	0.891530393	COAD
TCGA-AA-3494-01	246.8199145	-709.3230148	0.877166661	COAD
TCGA-CM-4750-01	281.8409268	-456.551328	0.858750219	COAD
TCGA-AZ-4682-01	71.82371993	-950.043945	0.893582981	COAD
TCGA-G4-6625-01	1630.948033	1706.582117	0.655845928	COAD
TCGA-DM-A0XF-01	146.2718982	-533.801258	0.864505127	COAD
TCGA-AA-3529-01	52.55534118	-890.6736594	0.88963701	COAD
TCGA-AA-3949-01	2067.089948	2433.252429	0.571748841	COAD
TCGA-AA-3848-01	322.6640426	-633.0061889	0.871732486	COAD
TCGA-CA-6715-01	-532.295069	-1872.01366	0.945978388	COAD
TCGA-AA-3818-01	186.9077289	-727.8749757	0.878471055	COAD
TCGA-AA-3710-01	1988.49554	1949.024635	0.628571326	COAD
TCGA-AA-3950-01	1806.754505	2297.078353	0.588032896	COAD
TCGA-AA-A00N-01	645.4915414	919.9195955	0.738454582	COAD
TCGA-A6-6138-01	1524.21057	1758.028602	0.650126507	COAD
TCGA-DM-A28E-01	-449.2742411	-2199.812564	0.960478475	COAD
TCGA-D5-6538-01	-895.9876756	-2364.63146	0.9669311	COAD
TCGA-AA-A00K-01	295.3575417	-546.3305482	0.865428068	COAD
TCGA-AA-3715-01	1732.760101	2239.36604	0.594863775	COAD
TCGA-AA-3506-01	876.5103351	453.5171721	0.782853056	COAD
TCGA-AU-3779-01	1042.899931	902.3088073	0.740195227	COAD
TCGA-CK-5916-01	1403.139799	1312.446318	0.698398374	COAD
TCGA-QG-A5Z1-01	-174.0645326	-546.2467549	0.865421905	COAD
TCGA-AD-6890-01	191.6781755	-454.8321923	0.858620889	COAD
TCGA-A6-2685-01	1345.839895	2030.324855	0.61924515	COAD
TCGA-AA-A00W-01	-1.34848407	-1818.673168	0.943410775	COAD
TCGA-CK-5914-01	184.2218963	-404.9983942	0.854848188	COAD
TCGA-A6-2686-01	1859.447704	2081.385416	0.613342678	COAD
TCGA-CA-5255-01	-336.5462297	-1990.820237	0.951488633	COAD
TCGA-A6-A5ZU-01	831.0303879	967.9654948	0.733680679	COAD
TCGA-NH-A50V-01	583.6701535	521.0335846	0.776648254	COAD
TCGA-QG-A5YX-01	-245.4547641	-1896.565912	0.947140761	COAD
TCGA-A6-2677-01	-368.9388717	-1210.669662	0.910098372	COAD
TCGA-CA-6717-01	1384.924231	2061.426141	0.61565404	COAD
TCGA-A6-6649-01	699.9696898	527.1399977	0.7760833	COAD
TCGA-NH-A6GC-01	-149.8649442	-465.3076478	0.859408103	COAD
TCGA-AA-3562-01	532.4924833	116.3317165	0.812677847	COAD
TCGA-A6-4105-01	1112.732907	1128.308546	0.717486027	COAD
TCGA-A6-6141-01	823.1881702	216.2161514	0.804047134	COAD
TCGA-AA-A00R-01	1987.510745	1740.40222	0.652090263	COAD
TCGA-AZ-4684-01	900.7455107	821.6050467	0.748108512	COAD
TCGA-CK-6747-01	308.1978907	-331.6755008	0.849214123	COAD
TCGA-AU-6004-01	1129.542921	1102.423534	0.720127554	COAD
TCGA-A6-2672-01	1563.358549	1515.27971	0.676782759	COAD
TCGA-QG-A5Z2-01	795.5606322	-852.135938	0.887039466	COAD
TCGA-A6-6780-01	1730.805881	1663.467971	0.660610232	COAD
TCGA-F4-6459-01	266.1173134	642.3951736	0.765303662	COAD
TCGA-AA-3970-01	806.669618	-70.13486622	0.828320975	COAD
TCGA-NH-A8F7-01	-694.2770155	-2220.85349	0.961333607	COAD
TCGA-G4-6321-01	818.3474335	-541.6058923	0.865080381	COAD
TCGA-AY-6196-01	2648.257925	4430.847385	0.310208293	COAD
TCGA-AA-3524-01	338.643155	-371.7768904	0.852307708	COAD
TCGA-DM-A1D0-01	-825.0473966	-2630.827983	0.97615598	COAD
TCGA-G4-6307-01	-486.2631841	-2067.002143	0.954869782	COAD
TCGA-DM-A1HB-01	-166.6375522	-1302.490972	0.915600842	COAD
TCGA-AA-3697-01	443.8618604	-389.0430079	0.853630598	COAD
TCGA-CM-6679-01	630.1144411	869.3796755	0.743436651	COAD
[truncated: 8,142 more rows]
